# Supplementary material for: ﻿Taxonomic reappraisal of the European fauna of the bark beetle genus Cryphalus (Coleoptera, Curculionidae, Scolytinae)
Source: Zookeys. 2023 Sep 8;1179:63–105. doi: 10.3897/zookeys.1179.101388 (PMC10504635; doi:10.3897/zookeys.1179.101388)
Supplement: XML Treatment for Cryphalus piceae [file zookeys.1179.101388-treatment1.xml]

<!DOCTYPE tp:taxon-treatment
  PUBLIC "-//TaxonX//DTD Taxonomic Treatment Publishing DTD v0 20100105//EN" "tax-treatment-NSO.dtd">
<tp:taxon-treatment xmlns:tp="http://www.plazi.org/taxpub"><tp:treatment-meta><kwd-group><label>Taxon classification</label><kwd>
                <named-content content-type="kingdom">Animalia</named-content>
              </kwd><kwd>
                <named-content content-type="order">Coleoptera</named-content>
              </kwd><kwd>
                <named-content content-type="family">Curculionidae</named-content>
              </kwd></kwd-group><mixed-citation publication-type="journal"><person-group><name><surname>Justesen</surname><given-names>Mathias Just</given-names></name><name><surname>Hansen</surname><given-names>Aslak Kappel</given-names></name><name><surname>Knížek</surname><given-names>Miloš</given-names></name><name><surname>Lindelow</surname><given-names>Åke</given-names></name><name><surname>Solodovnikov</surname><given-names>Alexey</given-names></name><name><surname>Ravn</surname><given-names>Hans Peter</given-names></name></person-group><article-title>﻿Taxonomic reappraisal of the European fauna of the bark beetle genus <italic><tp:taxon-name><tp:taxon-name-part taxon-name-part-type="genus" reg="Cryphalus">Cryphalus</tp:taxon-name-part></tp:taxon-name></italic> (<tp:taxon-name><tp:taxon-name-part taxon-name-part-type="order">Coleoptera</tp:taxon-name-part></tp:taxon-name>, <tp:taxon-name><tp:taxon-name-part taxon-name-part-type="family">Curculionidae</tp:taxon-name-part></tp:taxon-name>, <tp:taxon-name><tp:taxon-name-part taxon-name-part-type="subfamily">Scolytinae</tp:taxon-name-part></tp:taxon-name>)</article-title><source>Zookeys</source><day>08</day><month>09</month><year>2023</year><volume>1179</volume><fpage>63</fpage><lpage>105</lpage><pub-id pub-id-type="doi">10.3897/zookeys.1179.101388</pub-id></mixed-citation></tp:treatment-meta><tp:nomenclature><label>﻿</label><tp:taxon-name>
              <object-id xmlns:xlink="http://www.w3.org/1999/xlink" content-type="arpha" xlink:type="simple">8AFDF89B-5D38-5945-87FF-C3BA4C9EF155</object-id>
              <tp:taxon-name-part taxon-name-part-type="genus" reg="Cryphalus">Cryphalus</tp:taxon-name-part>
              <tp:taxon-name-part taxon-name-part-type="species" reg="piceae">piceae</tp:taxon-name-part>
            </tp:taxon-name><tp:taxon-authority>(Ratzeburg, 1837)</tp:taxon-authority><tp:nomenclature-citation-list><tp:nomenclature-citation><tp:taxon-name>
                  <tp:taxon-name-part taxon-name-part-type="genus" reg="Cryphalus">Cryphalus</tp:taxon-name-part>
                  <tp:taxon-name-part taxon-name-part-type="species" reg="orientalis">orientalis</tp:taxon-name-part>
                </tp:taxon-name><comment>Eggers, 1911b: 122 (syn: <xref ref-type="bibr" rid="B64">Pfeffer and Knížek 1993</xref>).</comment></tp:nomenclature-citation><tp:nomenclature-citation><tp:taxon-name>
                  <tp:taxon-name-part taxon-name-part-type="genus" reg="Cryphalus">Cryphalus</tp:taxon-name-part>
                  <tp:taxon-name-part taxon-name-part-type="species" reg="hattorii">hattorii</tp:taxon-name-part>
                </tp:taxon-name><comment>Kôno, 1938: 67 (syn: <xref ref-type="bibr" rid="B28">Inouye and Nobuchi 1957</xref>).</comment></tp:nomenclature-citation><tp:nomenclature-citation><tp:taxon-name>
                  <tp:taxon-name-part taxon-name-part-type="genus" reg="Cryphalus">Cryphalus</tp:taxon-name-part>
                  <tp:taxon-name-part taxon-name-part-type="species" reg="subdepressus">subdepressus</tp:taxon-name-part>
                </tp:taxon-name><comment>Eggers, 1940d: 37 (syn: <xref ref-type="bibr" rid="B86">Wood 1992a</xref>).</comment></tp:nomenclature-citation></tp:nomenclature-citation-list></tp:nomenclature><tp:treatment-sec sec-type="type material" id="SECID0EF1AI"><title>Type material.</title><p>According to <xref ref-type="bibr" rid="B83">Wood (1967)</xref> and <xref ref-type="bibr" rid="B27">Horn et al. (1990b)</xref>, Ratzeburg’s material was destroyed during WWII. The authors have confirmed that the material was not present at the listed museums in <xref ref-type="bibr" rid="B27">Horn et al. (1990B)</xref>, and it is therefore presumably destroyed.</p></tp:treatment-sec><tp:treatment-sec sec-type="Neotype designation" id="SECID0EX1AI"><title>Neotype designation.</title><p>We designate a neotype of <italic><tp:taxon-name><tp:taxon-name-part taxon-name-part-type="genus" reg="Cryphalus">Cryphalus</tp:taxon-name-part><tp:taxon-name-part taxon-name-part-type="species" reg="piceae">piceae</tp:taxon-name-part></tp:taxon-name></italic> with the express purpose of clarifying the taxonomic status. The original description was based on specimens collected either in Upper Silesia (Poland) or Bavaria (Germany) (<xref ref-type="bibr" rid="B69">Ratzeburg 1837</xref>). A neotype of <italic><tp:taxon-name><tp:taxon-name-part taxon-name-part-type="genus" reg="Cryphalus">Cryphalus</tp:taxon-name-part><tp:taxon-name-part taxon-name-part-type="species" reg="piceae">piceae</tp:taxon-name-part></tp:taxon-name></italic> (Ratzeburg, 1837) was designated (Fig. <xref ref-type="fig" rid="F9">9</xref>). It is a male collected 14/02-2018 in Austria (<named-content xmlns:xlink="http://www.w3.org/1999/xlink" content-type="dwc:verbatimCoordinates" xlink:type="simple"><named-content content-type="geo-json" specific-use="{&#34;type&#34;:&#34;Point&#34;,&#34;coordinates&#34;:[15.358778,48.075361]}" id="NCID0E52AI" xlink:type="simple">48°04'31.3"N, 15°21'31.6"E</named-content></named-content>) from an <italic><tp:taxon-name><tp:taxon-name-part taxon-name-part-type="genus" reg="Abies">Abies</tp:taxon-name-part><tp:taxon-name-part taxon-name-part-type="species" reg="nordmanniana">nordmanniana</tp:taxon-name-part></tp:taxon-name></italic> (Steven) Spach branch, not far from Bavaria. The specimen will be stored at NHMD in the entomological collections. <abbrev xmlns:xlink="http://www.w3.org/1999/xlink" xlink:title="mitochondrial cytochrome c oxidase subunit I" id="ABBRID0EO3AI" xlink:type="simple">COI</abbrev> sequence (Fig. <xref ref-type="fig" rid="F8">8</xref>; A.7 Hummelbach) is from a specimen collected in the same branch as the neotype.</p><fig id="F9" position="float" orientation="portrait"><object-id xmlns:xlink="http://www.w3.org/1999/xlink" content-type="doi" xlink:type="simple">10.3897/zookeys.1179.101388.figure9</object-id><object-id xmlns:xlink="http://www.w3.org/1999/xlink" content-type="arpha" xlink:type="simple">DB859284-0CE4-51E1-BEE9-B4A2354FE585</object-id><label>Figure 9.</label><caption><p>Neotype of <italic><tp:taxon-name><tp:taxon-name-part taxon-name-part-type="genus" reg="Cryphalus">Cryphalus</tp:taxon-name-part><tp:taxon-name-part taxon-name-part-type="species" reg="piceae">piceae</tp:taxon-name-part></tp:taxon-name></italic>, stored at NHMD in the entomological collections.</p></caption><graphic xmlns:xlink="http://www.w3.org/1999/xlink" xlink:href="zookeys-1179-063_article-101388__-g009.jpg" position="float" orientation="portrait" xlink:type="simple" id="oo_903293.jpg"><uri content-type="original_file" xlink:type="simple">https://binary.pensoft.net/fig/903293</uri></graphic></fig></tp:treatment-sec><tp:treatment-sec sec-type="material" id="SECID0EO4AI"><title>Material examined.</title><p>474 specimens from various locations in Europe (Table <xref ref-type="table" rid="T1">1</xref>) were examined. Morphological measurements were made on 33 specimens from Austria (7), Germany (12) and Hungary (14). The average results are shown in Fig. <xref ref-type="fig" rid="F2">2</xref>.</p></tp:treatment-sec><tp:treatment-sec sec-type="diagnosis" id="SECID0E34AI"><title>Diagnosis.</title><p>This species can be diagnosed from morphologically similar <italic><tp:taxon-name><tp:taxon-name-part taxon-name-part-type="genus" reg="Cryphalus">Cryphalus</tp:taxon-name-part></tp:taxon-name></italic> in Europe by the combination of a circular pronotum that is anteriorly constricted, asperities (&gt; 50) on pronotum in almost concentric circles, long erect interstrial setae on the elytral declivity approximately same length or only slightly longer than width of second interstria. For confident identification the male genitalia is unique. The penis body when seen from above (dorsally) is equally broad and asymmetric, slightly spiralled. The entire aedeagus is ~ 0.6 mm in length (Fig. <xref ref-type="fig" rid="F10">10B–E</xref>).</p><fig id="F10" position="float" orientation="portrait"><object-id xmlns:xlink="http://www.w3.org/1999/xlink" content-type="doi" xlink:type="simple">10.3897/zookeys.1179.101388.figure10</object-id><object-id xmlns:xlink="http://www.w3.org/1999/xlink" content-type="arpha" xlink:type="simple">53018B70-0ECF-53EB-8368-58D94B34814B</object-id><label>Figure 10.</label><caption><p><italic><tp:taxon-name><tp:taxon-name-part taxon-name-part-type="genus" reg="Cryphalus">Cryphalus</tp:taxon-name-part><tp:taxon-name-part taxon-name-part-type="species" reg="piceae">piceae</tp:taxon-name-part></tp:taxon-name></italic><bold>A</bold> distribution <bold>B</bold> lateral and dorsal view <bold>C</bold> aedeagus <bold>D</bold> SEM, specimen from Sopron, Hungary <bold>E</bold> SEM (43× magnification), specimen from Sopron, Hungary.</p></caption><graphic xmlns:xlink="http://www.w3.org/1999/xlink" xlink:href="zookeys-1179-063_article-101388__-g010.jpg" position="float" orientation="portrait" xlink:type="simple" id="oo_903294.jpg"><uri content-type="original_file" xlink:type="simple">https://binary.pensoft.net/fig/903294</uri></graphic></fig></tp:treatment-sec><tp:treatment-sec sec-type="description" id="SECID0EP6AI"><title>Description.</title><p>Length 1.45–1.93 mm, average size 1.73 mm (neotype 1.85 mm). <bold><italic><tp:taxon-name><tp:taxon-name-part taxon-name-part-type="genus" reg="Proportions">Proportions</tp:taxon-name-part></tp:taxon-name></italic></bold> 2.21× as long as wide, elytra 1.35× as long as wide, elytra 1.72× as long as pronotum. <bold><italic>Antennae</italic></bold>: club with three procurved sutures marked by coarse and long setae. Funiculus with four antennomeres (with pedicel). <bold><italic>Pronotum</italic></bold>: dark brown to black on both slope and disc. Profile anterior to summit rounded but slightly constricted anteriorly, wider in line with summit. Anterior margin with 4–8 asperities, the outer one or two pairs usually smaller; erect setae on entire lateral margin of pronotum. Anterior slope with &gt; 50 asperities, including the ones on the anterior margin. Disc ~ 1/4 the length of pronotum, gently sloped, weakly tuberculate surface texture with small hair-like setae in each tubercule. Vestiture on pronotal declivity and disc hair-like. Suture between pronotum and elytra weakly sinuate. <bold><italic>Scutellum</italic></bold>: with trifurcate setae on the margin towards elytra (only visible at high magnification). <bold><italic>Elytra</italic></bold>: usually brown to black, if brown often darker at base, sometimes well-developed adults are light brown, elytral margins slightly wider 2/3 from base. Elytral declivity regularly rounded. Surface smooth. Striae with rows of punctures, each puncture with a short hair-like seta, punctures sometimes visible. Interstrial setae long (0.13–0.23 mm) and erect. Interstrial ground vestiture (scales) are serrated, ~ 2–3× as long as wide and translucent brown with a weak iridescence (Fig. <xref ref-type="fig" rid="F10">10B, D, E</xref>). <bold><italic>Proventriculus</italic></bold>: sutural teeth of irregular size, confused, in two or more longitudinal rows. Apical teeth extend laterally over the entire segment. Masticatory brush slightly &lt; 1/2 of the proventricular length (Fig. <xref ref-type="fig" rid="F7">7</xref>). Proventriculus also illustrated in <xref ref-type="bibr" rid="B18">Escherich (1923)</xref>.</p><p><bold><italic>Sexual dimorphism</italic>.</bold> Males and females can be separated using the last ventrite (Fig. <xref ref-type="fig" rid="F11">11</xref>), as suggested by (<xref ref-type="bibr" rid="B30">Johnson et al. 2020a</xref>). <xref ref-type="bibr" rid="B85">Wood (1982)</xref> also suggests that the sexes of several scolytines including <italic><tp:taxon-name><tp:taxon-name-part taxon-name-part-type="genus" reg="Cryphalus">Cryphalus</tp:taxon-name-part></tp:taxon-name></italic>, can be separated by males having a clearly visible 8<sup>th</sup> tergite and the females a highly reduced or absent 8<sup>th</sup> tergite. This character was not examined. We observed some small external differences between males and females. The females (1.77 mm) were slightly larger than males (1.68 mm), and the interstrial setae were overall longer on the females (0.20 mm) compared to the males (0.16 mm). However, there were a considerable overlap between males and females. No clear difference in tubercles or carina on the frons was noticed.</p><fig id="F11" position="float" orientation="portrait"><object-id xmlns:xlink="http://www.w3.org/1999/xlink" content-type="doi" xlink:type="simple">10.3897/zookeys.1179.101388.figure11</object-id><object-id xmlns:xlink="http://www.w3.org/1999/xlink" content-type="arpha" xlink:type="simple">21B8B60D-70F4-5E4C-AF0A-10F446A94840</object-id><label>Figure 11.</label><caption><p>Sexual dimorphism of ventrite in <italic><tp:taxon-name><tp:taxon-name-part taxon-name-part-type="genus" reg="Cryphalus">Cryphalus</tp:taxon-name-part></tp:taxon-name></italic> spp.</p></caption><graphic xmlns:xlink="http://www.w3.org/1999/xlink" xlink:href="zookeys-1179-063_article-101388__-g011.jpg" position="float" orientation="portrait" xlink:type="simple" id="oo_903295.jpg"><uri content-type="original_file" xlink:type="simple">https://binary.pensoft.net/fig/903295</uri></graphic></fig><p><bold>Male.</bold> The entire aedeagus is ~ 0.6 mm when measured vertically (i.e., from the two points furthest away from each other, Fig. <xref ref-type="fig" rid="F5">5</xref>). The penis body when seen from above (dorsally) is asymmetrical, evenly broad, and spiralled. Aedeagus apodemes makes up ~ 30% of the entire aedeagus length when measured vertically, they are spiralled and bending downwards. The tegmen is sclerotised and completes a ring around the penis body. It is thin and has two thin ventral apodemes, which are approximately the length of the distance between them (Figs <xref ref-type="fig" rid="F5">5</xref>, <xref ref-type="fig" rid="F10">10C</xref>).</p><p><bold>Larvae.</bold> The larvae are described by <xref ref-type="bibr" rid="B37">Kalina (1970)</xref>.</p></tp:treatment-sec><tp:treatment-sec sec-type="host" id="SECID0ECDBI"><title>Host plants.</title><p>The main hosts of <italic><tp:taxon-name><tp:taxon-name-part taxon-name-part-type="genus" reg="Cryphalus">C.</tp:taxon-name-part><tp:taxon-name-part taxon-name-part-type="species" reg="piceae">piceae</tp:taxon-name-part></tp:taxon-name></italic> are <italic><tp:taxon-name><tp:taxon-name-part taxon-name-part-type="genus" reg="Abies">Abies</tp:taxon-name-part></tp:taxon-name></italic> Mill. and <italic><tp:taxon-name><tp:taxon-name-part taxon-name-part-type="genus" reg="Picea">Picea</tp:taxon-name-part></tp:taxon-name></italic> Mill. (<xref ref-type="bibr" rid="B18">Escherich 1923</xref>; <xref ref-type="bibr" rid="B63">Pfeffer 1995</xref>; <xref ref-type="bibr" rid="B82">Wermelinger et al. 2002</xref>). In a study on bark beetles which was designed to test their specificity on different conifer hosts, it was found that among <italic><tp:taxon-name><tp:taxon-name-part taxon-name-part-type="genus" reg="Abies">Abies</tp:taxon-name-part></tp:taxon-name></italic>, <italic><tp:taxon-name><tp:taxon-name-part taxon-name-part-type="genus" reg="Picea">Picea</tp:taxon-name-part></tp:taxon-name></italic>, <italic><tp:taxon-name><tp:taxon-name-part taxon-name-part-type="genus" reg="Pinus">Pinus</tp:taxon-name-part></tp:taxon-name></italic> L., and <italic><tp:taxon-name><tp:taxon-name-part taxon-name-part-type="genus" reg="Cupressus">Cupressus</tp:taxon-name-part></tp:taxon-name></italic> L., <italic><tp:taxon-name><tp:taxon-name-part taxon-name-part-type="genus" reg="Cryphalus">C.</tp:taxon-name-part><tp:taxon-name-part taxon-name-part-type="species" reg="piceae">piceae</tp:taxon-name-part></tp:taxon-name></italic> preferred <italic><tp:taxon-name><tp:taxon-name-part taxon-name-part-type="genus" reg="Abies">Abies</tp:taxon-name-part></tp:taxon-name></italic> and <italic><tp:taxon-name><tp:taxon-name-part taxon-name-part-type="genus" reg="Picea">Picea</tp:taxon-name-part></tp:taxon-name></italic> (<xref ref-type="bibr" rid="B11">Chararas et al. 1982</xref>).</p></tp:treatment-sec><tp:treatment-sec sec-type="distribution" id="SECID0EGGBI"><title>Distribution.</title><p><italic><tp:taxon-name><tp:taxon-name-part taxon-name-part-type="genus" reg="Cryphalus">Cryphalus</tp:taxon-name-part><tp:taxon-name-part taxon-name-part-type="species" reg="piceae">piceae</tp:taxon-name-part></tp:taxon-name></italic> is found in Europe: Austria, Bosnia-Herzegovina, Bulgaria, Belarus, Croatia, Czechia, France, Germany, Greece, Hungary, Italy, Latvia, Lithuania, Macedonia, Montenegro, Poland, Romania, Slovakia, Slovenia, Spain, Switzerland, Ukraine, Russia: Central European territory, South European Territory. North Africa: Algeria. Asia: Japan, North Korea, South Korea, Turkey, Russia: Far East, China: North East Territory (<xref ref-type="bibr" rid="B40">Knížek 2011</xref>; <xref ref-type="bibr" rid="B1">Alonso-Zarazaga et al. 2023</xref>).</p><p><italic><tp:taxon-name><tp:taxon-name-part taxon-name-part-type="genus" reg="Cryphalus">Cryphalus</tp:taxon-name-part><tp:taxon-name-part taxon-name-part-type="species" reg="piceae">piceae</tp:taxon-name-part></tp:taxon-name></italic> has a more southerly distribution. Until now the northernmost record was Denmark (<xref ref-type="bibr" rid="B34">Justesen et al. 2020</xref>), but it was recently collected in southern Sweden (<xref ref-type="bibr" rid="B48">Lindelöw and Jonsell 2022</xref>). It is found in most of central and southern Europe where <italic><tp:taxon-name><tp:taxon-name-part taxon-name-part-type="genus" reg="Picea">Picea</tp:taxon-name-part></tp:taxon-name></italic> and <italic><tp:taxon-name><tp:taxon-name-part taxon-name-part-type="genus" reg="Abies">Abies</tp:taxon-name-part></tp:taxon-name></italic> are present. It has been mentioned from Algeria (<xref ref-type="bibr" rid="B40">Knížek 2011</xref>), and possibly also Morocco (<xref ref-type="bibr" rid="B7">Benhalima et al. 2005</xref>). However, the distribution of <italic><tp:taxon-name><tp:taxon-name-part taxon-name-part-type="genus" reg="Cryphalus">C.</tp:taxon-name-part><tp:taxon-name-part taxon-name-part-type="species" reg="piceae">piceae</tp:taxon-name-part></tp:taxon-name></italic> may be confused with <italic><tp:taxon-name><tp:taxon-name-part taxon-name-part-type="genus" reg="Cryphalus">C.</tp:taxon-name-part><tp:taxon-name-part taxon-name-part-type="species" reg="numidicus">numidicus</tp:taxon-name-part></tp:taxon-name></italic> in North Africa and in the Mediterranean in general, because of the similar appearance of the two species. <xref ref-type="bibr" rid="B87">Wood (1992b)</xref>, <xref ref-type="bibr" rid="B73">Sarikaya and Avci (2011)</xref> and <xref ref-type="bibr" rid="B12">Cilbircioğlu and Ünal (2012)</xref> have mentioned <italic><tp:taxon-name><tp:taxon-name-part taxon-name-part-type="genus" reg="Cryphalus">C.</tp:taxon-name-part><tp:taxon-name-part taxon-name-part-type="species" reg="piceae">piceae</tp:taxon-name-part></tp:taxon-name></italic> from Turkey and in the present study we barcoded individuals from Caucasus (Georgia) (Fig. <xref ref-type="fig" rid="F8">8</xref>). Further studies are needed to understand the distributional overlap and extent of both species. Similarly, the East Palearctic distribution of <italic><tp:taxon-name><tp:taxon-name-part taxon-name-part-type="genus" reg="Cryphalus">C.</tp:taxon-name-part><tp:taxon-name-part taxon-name-part-type="species" reg="piceae">piceae</tp:taxon-name-part></tp:taxon-name></italic> is not sufficiently studied as was highlighted by our molecular data (Fig. <xref ref-type="fig" rid="F8">8</xref>). It is possible that <italic><tp:taxon-name><tp:taxon-name-part taxon-name-part-type="genus" reg="Cryphalus">C.</tp:taxon-name-part><tp:taxon-name-part taxon-name-part-type="species" reg="piceae">piceae</tp:taxon-name-part></tp:taxon-name></italic> is present all the way across Russia and parts of China to Japan and Korea (<xref ref-type="bibr" rid="B28">Inouye and Nobuchi 1957</xref>; <xref ref-type="bibr" rid="B87">Wood 1992b</xref>), but this needs further clarification. As <italic><tp:taxon-name><tp:taxon-name-part taxon-name-part-type="genus" reg="Abies">Abies</tp:taxon-name-part></tp:taxon-name></italic> is absent from the European part of Russia, the presence of <italic><tp:taxon-name><tp:taxon-name-part taxon-name-part-type="genus" reg="Cryphalus">C.</tp:taxon-name-part><tp:taxon-name-part taxon-name-part-type="species" reg="piceae">piceae</tp:taxon-name-part></tp:taxon-name></italic> in this area, is dependent on reproduction in other conifer hosts. See Fig. <xref ref-type="fig" rid="F10">10A</xref> for distribution.</p></tp:treatment-sec><tp:treatment-sec sec-type="Bionomics" id="SECID0ETLBI"><title>Bionomics.</title><p>During the winter adult <italic><tp:taxon-name><tp:taxon-name-part taxon-name-part-type="genus" reg="Cryphalus">C.</tp:taxon-name-part><tp:taxon-name-part taxon-name-part-type="species" reg="piceae">piceae</tp:taxon-name-part></tp:taxon-name></italic> hibernate individually on healthy trees, by excavating short tunnels into the phloem (<xref ref-type="bibr" rid="B34">Justesen et al. 2020</xref>). Rarely do they also hibernate as larvae or pupae in dead trees or branches infested earlier in the season (<xref ref-type="bibr" rid="B77">Toper 2002</xref>). The hibernating adults begin activity around mid/end of March, depending on temperatures (<xref ref-type="bibr" rid="B34">Justesen et al. 2020</xref>). During March and April <italic><tp:taxon-name><tp:taxon-name-part taxon-name-part-type="genus" reg="Cryphalus">C.</tp:taxon-name-part><tp:taxon-name-part taxon-name-part-type="species" reg="piceae">piceae</tp:taxon-name-part></tp:taxon-name></italic> aggregates on suitable material and mates. The preferred material is weakened parts of trees, or any smaller branches that have broken off during the winter season and are still relatively fresh. After mating they excavate a nuptial chamber, and the female lays 5–26 eggs (<xref ref-type="bibr" rid="B9">Cerchiarini and Tiberi 1997</xref>; <xref ref-type="bibr" rid="B77">Toper 2002</xref>). The development time from egg to adult depends on temperature. Most commonly, there are two generations a year plus a sister generation; however, in colder regions <italic><tp:taxon-name><tp:taxon-name-part taxon-name-part-type="genus" reg="Cryphalus">C.</tp:taxon-name-part><tp:taxon-name-part taxon-name-part-type="species" reg="piceae">piceae</tp:taxon-name-part></tp:taxon-name></italic> only has one generation a year (<xref ref-type="bibr" rid="B34">Justesen et al. 2020</xref>).</p></tp:treatment-sec><tp:treatment-sec sec-type="Economic significance" id="SECID0ESNBI"><title>Economic significance.</title><p>The harmful properties of <italic><tp:taxon-name><tp:taxon-name-part taxon-name-part-type="genus" reg="Cryphalus">C.</tp:taxon-name-part><tp:taxon-name-part taxon-name-part-type="species" reg="piceae">piceae</tp:taxon-name-part></tp:taxon-name></italic> are discussed in detail in <xref ref-type="bibr" rid="B34">Justesen et al. (2020)</xref>, but most likely <italic><tp:taxon-name><tp:taxon-name-part taxon-name-part-type="genus" reg="Cryphalus">C.</tp:taxon-name-part><tp:taxon-name-part taxon-name-part-type="species" reg="piceae">piceae</tp:taxon-name-part></tp:taxon-name></italic> only colonise very weak or recently dead trees. The low impact on host tree survival during colonisation was also confirmed by Justesen et al. (in press B). However, in areas where <italic><tp:taxon-name><tp:taxon-name-part taxon-name-part-type="genus" reg="Cryphalus">C.</tp:taxon-name-part><tp:taxon-name-part taxon-name-part-type="species" reg="piceae">piceae</tp:taxon-name-part></tp:taxon-name></italic> reach very high population densities, their ability to penetrate and overwinter in healthy trees could potentially have negative impacts. This could be through lowered tree growth, as the overwintering beetles cause the tree to invest energy into excreting resin from the penetrations. Additionally, the movement from dead or dying trees to healthy trees, could potentially vector fungal diseases, thereby affecting host tree survival. However, the negative impacts of overwintering beetles remain to be explored (<xref ref-type="bibr" rid="B34">Justesen et al. 2020</xref>).</p></tp:treatment-sec><tp:treatment-sec sec-type="remarks" id="SECID0EBPBI"><title>Remarks.</title><p>The shape and size of the aedeagus is the best character to ensure correct identification. The penis body when seen from above is asymmetric and slightly spiralled in <italic><tp:taxon-name><tp:taxon-name-part taxon-name-part-type="genus" reg="Cryphalus">C.</tp:taxon-name-part><tp:taxon-name-part taxon-name-part-type="species" reg="piceae">piceae</tp:taxon-name-part></tp:taxon-name></italic>, and highly asymmetric and spiralled in <italic><tp:taxon-name><tp:taxon-name-part taxon-name-part-type="genus" reg="Cryphalus">C.</tp:taxon-name-part><tp:taxon-name-part taxon-name-part-type="species" reg="numidicus">numidicus</tp:taxon-name-part></tp:taxon-name></italic>. The entire aedeagus is slightly longer (0.6 mm) and broader in <italic><tp:taxon-name><tp:taxon-name-part taxon-name-part-type="genus" reg="Cryphalus">C.</tp:taxon-name-part><tp:taxon-name-part taxon-name-part-type="species" reg="piceae">piceae</tp:taxon-name-part></tp:taxon-name></italic> compared to a shorter (0.5 mm) and thinner aedeagus in <italic><tp:taxon-name><tp:taxon-name-part taxon-name-part-type="genus" reg="Cryphalus">C.</tp:taxon-name-part><tp:taxon-name-part taxon-name-part-type="species" reg="numidicus">numidicus</tp:taxon-name-part></tp:taxon-name></italic>.</p><p>Both <xref ref-type="bibr" rid="B23">Grüne (1979)</xref> and <xref ref-type="bibr" rid="B58">Noblecourt and Schott (2004)</xref> mentioned that the pronotum is anteriorly constricted (dorsal view) (<xref ref-type="bibr" rid="B23">Grüne 1979</xref>) or slightly narrowed in the front (<xref ref-type="bibr" rid="B58">Noblecourt and Schott 2004</xref>) in <italic><tp:taxon-name><tp:taxon-name-part taxon-name-part-type="genus" reg="Cryphalus">C.</tp:taxon-name-part><tp:taxon-name-part taxon-name-part-type="species" reg="piceae">piceae</tp:taxon-name-part></tp:taxon-name></italic> compared to the rounder pronotal shape of <italic><tp:taxon-name><tp:taxon-name-part taxon-name-part-type="genus" reg="Cryphalus">C.</tp:taxon-name-part><tp:taxon-name-part taxon-name-part-type="species" reg="numidicus">numidicus</tp:taxon-name-part></tp:taxon-name></italic>. In the original description of <italic><tp:taxon-name><tp:taxon-name-part taxon-name-part-type="genus" reg="Cryphalus">C.</tp:taxon-name-part><tp:taxon-name-part taxon-name-part-type="species" reg="numidicus">numidicus</tp:taxon-name-part></tp:taxon-name></italic> this character is also mentioned (<xref ref-type="bibr" rid="B15">Eichhoff 1878a</xref>). This character was partly confirmed. The comparison between the width of pronotum at the widest compared to the width between apex and summit (Fig. <xref ref-type="fig" rid="F3">3</xref>), generally showed a more rounded shape in <italic><tp:taxon-name><tp:taxon-name-part taxon-name-part-type="genus" reg="Cryphalus">C.</tp:taxon-name-part><tp:taxon-name-part taxon-name-part-type="species" reg="numidicus">numidicus</tp:taxon-name-part></tp:taxon-name></italic> compared to <italic><tp:taxon-name><tp:taxon-name-part taxon-name-part-type="genus" reg="Cryphalus">C.</tp:taxon-name-part><tp:taxon-name-part taxon-name-part-type="species" reg="piceae">piceae</tp:taxon-name-part></tp:taxon-name></italic>, but with a high degree of overlap.</p><p><xref ref-type="bibr" rid="B58">Noblecourt and Schott (2004)</xref> mentioned <italic><tp:taxon-name><tp:taxon-name-part taxon-name-part-type="genus" reg="Cryphalus">C.</tp:taxon-name-part><tp:taxon-name-part taxon-name-part-type="species" reg="piceae">piceae</tp:taxon-name-part></tp:taxon-name></italic> with shorter setae on the lateral margins of pronotum and elytra compared to <italic><tp:taxon-name><tp:taxon-name-part taxon-name-part-type="genus" reg="Cryphalus">C.</tp:taxon-name-part><tp:taxon-name-part taxon-name-part-type="species" reg="numidicus">numidicus</tp:taxon-name-part></tp:taxon-name></italic>. During our examinations we also noticed these hair-like setae were shorter in <italic><tp:taxon-name><tp:taxon-name-part taxon-name-part-type="genus" reg="Cryphalus">C.</tp:taxon-name-part><tp:taxon-name-part taxon-name-part-type="species" reg="piceae">piceae</tp:taxon-name-part></tp:taxon-name></italic>. Additionally, we found that the lengths of the interstrial hair-like setae on the elytral declivity are markedly shorter in <italic><tp:taxon-name><tp:taxon-name-part taxon-name-part-type="genus" reg="Cryphalus">C.</tp:taxon-name-part><tp:taxon-name-part taxon-name-part-type="species" reg="piceae">piceae</tp:taxon-name-part></tp:taxon-name></italic> (0.13–0.23 mm) compared to <italic><tp:taxon-name><tp:taxon-name-part taxon-name-part-type="genus" reg="Cryphalus">C.</tp:taxon-name-part><tp:taxon-name-part taxon-name-part-type="species" reg="numidicus">numidicus</tp:taxon-name-part></tp:taxon-name></italic> (0.20–0.38 mm). The longer setae on elytra were also mentioned in the original description of <italic><tp:taxon-name><tp:taxon-name-part taxon-name-part-type="genus" reg="Cryphalus">C.</tp:taxon-name-part><tp:taxon-name-part taxon-name-part-type="species" reg="numidicus">numidicus</tp:taxon-name-part></tp:taxon-name></italic> (<xref ref-type="bibr" rid="B15">Eichhoff 1878a</xref>).</p><p><xref ref-type="bibr" rid="B58">Noblecourt and Schott (2004)</xref> and <xref ref-type="bibr" rid="B63">Pfeffer (1995)</xref> used size as a good separating character between <italic><tp:taxon-name><tp:taxon-name-part taxon-name-part-type="genus" reg="Cryphalus">C.</tp:taxon-name-part><tp:taxon-name-part taxon-name-part-type="species" reg="piceae">piceae</tp:taxon-name-part></tp:taxon-name></italic> (1.1–1.6 mm) and <italic><tp:taxon-name><tp:taxon-name-part taxon-name-part-type="genus" reg="Cryphalus">C.</tp:taxon-name-part><tp:taxon-name-part taxon-name-part-type="species" reg="numidicus">numidicus</tp:taxon-name-part></tp:taxon-name></italic> (1.3–2 mm), whereas <xref ref-type="bibr" rid="B23">Grüne (1979)</xref> measured <italic><tp:taxon-name><tp:taxon-name-part taxon-name-part-type="genus" reg="Cryphalus">C.</tp:taxon-name-part><tp:taxon-name-part taxon-name-part-type="species" reg="piceae">piceae</tp:taxon-name-part></tp:taxon-name></italic> (1.1–1.8 mm) to be similar sized to <italic><tp:taxon-name><tp:taxon-name-part taxon-name-part-type="genus" reg="Cryphalus">C.</tp:taxon-name-part><tp:taxon-name-part taxon-name-part-type="species" reg="numidicus">numidicus</tp:taxon-name-part></tp:taxon-name></italic> (1.2–1.8 mm). The original description by Eichhoff found <italic><tp:taxon-name><tp:taxon-name-part taxon-name-part-type="genus" reg="Cryphalus">C.</tp:taxon-name-part><tp:taxon-name-part taxon-name-part-type="species" reg="numidicus">numidicus</tp:taxon-name-part></tp:taxon-name></italic> to be between 1.3 and 1.6 mm (<xref ref-type="bibr" rid="B15">Eichhoff 1878a</xref>). Our measurements did not find a size difference between <italic><tp:taxon-name><tp:taxon-name-part taxon-name-part-type="genus" reg="Cryphalus">C.</tp:taxon-name-part><tp:taxon-name-part taxon-name-part-type="species" reg="piceae">piceae</tp:taxon-name-part></tp:taxon-name></italic> (1.45–1.93 mm) and <italic><tp:taxon-name><tp:taxon-name-part taxon-name-part-type="genus" reg="Cryphalus">C.</tp:taxon-name-part><tp:taxon-name-part taxon-name-part-type="species" reg="numidicus">numidicus</tp:taxon-name-part></tp:taxon-name></italic> (1.50–1.88 mm), but the 16 measured <italic><tp:taxon-name><tp:taxon-name-part taxon-name-part-type="genus" reg="Cryphalus">C.</tp:taxon-name-part><tp:taxon-name-part taxon-name-part-type="species" reg="numidicus">numidicus</tp:taxon-name-part></tp:taxon-name></italic> specimens were all collected from the same tree.</p></tp:treatment-sec><tp:treatment-sec><!--Section generated to contain objects referenced in tp:taxon-treatment.--><fig id="F8" position="float" orientation="portrait"><object-id xmlns:xlink="http://www.w3.org/1999/xlink" content-type="doi" xlink:type="simple">10.3897/zookeys.1179.101388.figure8</object-id><object-id xmlns:xlink="http://www.w3.org/1999/xlink" content-type="arpha" xlink:type="simple">A27A3EE6-2DB6-5CDE-8C53-3BFF78EC05BE</object-id><label>Figure 8.</label><caption><p>Species tree based on <abbrev xmlns:xlink="http://www.w3.org/1999/xlink" xlink:title="mitochondrial cytochrome c oxidase subunit I" id="ABBRID0EG4BG" xlink:type="simple">COI</abbrev> barcodes. Support values are given as posterior probability for Bayesian analysis and ultrafast bootstrap and SH-aLRT values for maximum likelihood analysis. Nodes coloured green for <abbrev xmlns:xlink="http://www.w3.org/1999/xlink" xlink:title="posterior probability values" id="ABBRID0EK4BG" xlink:type="simple">PP</abbrev> ≥ 0.90, UFB ≥ 80 and SH-aLRT ≥ 95, yellow for either <abbrev xmlns:xlink="http://www.w3.org/1999/xlink" xlink:title="posterior probability values" id="ABBRID0EO4BG" xlink:type="simple">PP</abbrev> ≥ 0.90, UFB ≥ 80 or SH-aLRT ≥ 95, and red for <abbrev xmlns:xlink="http://www.w3.org/1999/xlink" xlink:title="posterior probability values" id="ABBRID0ES4BG" xlink:type="simple">PP</abbrev> &lt; 0.90, UFB &lt; 80 and SH-aLRT &lt; 95.</p></caption><graphic xmlns:xlink="http://www.w3.org/1999/xlink" xlink:href="zookeys-1179-063_article-101388__-g008.jpg" position="float" orientation="portrait" xlink:type="simple" id="oo_903292.jpg"><uri content-type="original_file" xlink:type="simple">https://binary.pensoft.net/fig/903292</uri></graphic></fig><table-wrap id="T1" position="float" orientation="portrait"><label>Table 1.</label><caption><p>Examined material.</p></caption><table id="TID0EVBCI" rules="all"><tbody><tr><th rowspan="1" colspan="1">Species</th><th rowspan="1" colspan="1">No. of specimens</th><th rowspan="1" colspan="1">Country</th><th rowspan="1" colspan="1">Location</th><th rowspan="1" colspan="1">Coordinates</th><th rowspan="1" colspan="1">Collector</th></tr><tr><td rowspan="3" colspan="1">
                  <italic>
                    <tp:taxon-name><tp:taxon-name-part taxon-name-part-type="genus" reg="Cryphalus">Cryphalus</tp:taxon-name-part><tp:taxon-name-part taxon-name-part-type="species" reg="piceae">piceae</tp:taxon-name-part></tp:taxon-name>
                  </italic>
                </td><td rowspan="1" colspan="1">22</td><td rowspan="1" colspan="1">Austria</td><td rowspan="1" colspan="1">Hummelbach</td><td rowspan="1" colspan="1">
                  <named-content xmlns:xlink="http://www.w3.org/1999/xlink" content-type="dwc:verbatimCoordinates" xlink:type="simple">
                    <named-content content-type="geo-json" specific-use="{&#34;type&#34;:&#34;Point&#34;,&#34;coordinates&#34;:[15.362700,48.076300]}" id="NCID0EBPAE" xlink:type="simple">48.0763, 15.3627</named-content>
                  </named-content>
                </td><td rowspan="1" colspan="1">M. Justesen</td></tr><tr><td rowspan="1" colspan="1">8</td><td rowspan="1" colspan="1">Austria</td><td rowspan="1" colspan="1">Schönbuch</td><td rowspan="1" colspan="1">
                  <named-content xmlns:xlink="http://www.w3.org/1999/xlink" content-type="dwc:verbatimCoordinates" xlink:type="simple">
                    <named-content content-type="geo-json" specific-use="{&#34;type&#34;:&#34;Point&#34;,&#34;coordinates&#34;:[15.265700,48.166100]}" id="NCID0EZPAE" xlink:type="simple">48.1661, 15.2657</named-content>
                  </named-content>
                </td><td rowspan="1" colspan="1">M. Justesen</td></tr><tr><td rowspan="1" colspan="1">5</td><td rowspan="1" colspan="1">Austria</td><td rowspan="1" colspan="1">Spitz</td><td rowspan="1" colspan="1">
                  <named-content xmlns:xlink="http://www.w3.org/1999/xlink" content-type="dwc:verbatimCoordinates" xlink:type="simple">
                    <named-content content-type="geo-json" specific-use="{&#34;type&#34;:&#34;Point&#34;,&#34;coordinates&#34;:[15.404000,48.358500]}" id="NCID0ERQAE" xlink:type="simple">48.3585, 15.4040</named-content>
                  </named-content>
                </td><td rowspan="1" colspan="1">M. Justesen</td></tr><tr><td rowspan="2" colspan="1">
                  <italic>
                    <tp:taxon-name><tp:taxon-name-part taxon-name-part-type="genus" reg="Cryphalus">Cryphalus</tp:taxon-name-part><tp:taxon-name-part taxon-name-part-type="species" reg="asperatus">asperatus</tp:taxon-name-part></tp:taxon-name>
                  </italic>
                </td><td rowspan="1" colspan="1">23</td><td rowspan="1" colspan="1">Belgium</td><td rowspan="1" colspan="1">Momignies</td><td rowspan="1" colspan="1">
                  <named-content xmlns:xlink="http://www.w3.org/1999/xlink" content-type="dwc:verbatimCoordinates" xlink:type="simple">
                    <named-content content-type="geo-json" specific-use="{&#34;type&#34;:&#34;Point&#34;,&#34;coordinates&#34;:[4.156100,49.980100]}" id="NCID0EYRAE" xlink:type="simple">49.9801, 4.1561</named-content>
                  </named-content>
                </td><td rowspan="1" colspan="1">B. Moucheron</td></tr><tr><td rowspan="1" colspan="1">7</td><td rowspan="1" colspan="1">Belgium</td><td rowspan="1" colspan="1">Bellefontaine</td><td rowspan="1" colspan="1">
                  <named-content xmlns:xlink="http://www.w3.org/1999/xlink" content-type="dwc:verbatimCoordinates" xlink:type="simple">
                    <named-content content-type="geo-json" specific-use="{&#34;type&#34;:&#34;Point&#34;,&#34;coordinates&#34;:[4.970000,49.910000]}" id="NCID0EQSAE" xlink:type="simple">49.9100, 4.9700</named-content>
                  </named-content>
                </td><td rowspan="1" colspan="1">B. Moucheron</td></tr><tr><td rowspan="1" colspan="1">
                  <italic>
                    <tp:taxon-name><tp:taxon-name-part taxon-name-part-type="genus" reg="Cryphalus">Cryphalus</tp:taxon-name-part><tp:taxon-name-part taxon-name-part-type="species" reg="piceae">piceae</tp:taxon-name-part></tp:taxon-name>
                  </italic>
                </td><td rowspan="1" colspan="1">13</td><td rowspan="1" colspan="1">Belgium</td><td rowspan="1" colspan="1">Robechies</td><td rowspan="1" colspan="1">
                  <named-content xmlns:xlink="http://www.w3.org/1999/xlink" content-type="dwc:verbatimCoordinates" xlink:type="simple">
                    <named-content content-type="geo-json" specific-use="{&#34;type&#34;:&#34;Point&#34;,&#34;coordinates&#34;:[4.270000,50.090000]}" id="NCID0EXTAE" xlink:type="simple">50.0900, 4.2700</named-content>
                  </named-content>
                </td><td rowspan="1" colspan="1">B. Moucheron</td></tr><tr><td rowspan="4" colspan="1">
                  <italic>
                    <tp:taxon-name><tp:taxon-name-part taxon-name-part-type="genus" reg="Cryphalus">Cryphalus</tp:taxon-name-part><tp:taxon-name-part taxon-name-part-type="species" reg="asperatus">asperatus</tp:taxon-name-part></tp:taxon-name>
                  </italic>
                </td><td rowspan="1" colspan="1">22</td><td rowspan="1" colspan="1">Czechia</td><td rowspan="1" colspan="1">Brdy</td><td rowspan="1" colspan="1">
                  <named-content xmlns:xlink="http://www.w3.org/1999/xlink" content-type="dwc:verbatimCoordinates" xlink:type="simple">
                    <named-content content-type="geo-json" specific-use="{&#34;type&#34;:&#34;Point&#34;,&#34;coordinates&#34;:[13.960000,49.750000]}" id="NCID0E5UAE" xlink:type="simple">49.7500, 13.9600</named-content>
                  </named-content>
                </td><td rowspan="1" colspan="1">M. Justesen</td></tr><tr><td rowspan="1" colspan="1">1</td><td rowspan="1" colspan="1">Czechia</td><td rowspan="1" colspan="1">Silesia</td><td rowspan="1" colspan="1">
                  <named-content xmlns:xlink="http://www.w3.org/1999/xlink" content-type="dwc:verbatimCoordinates" xlink:type="simple">
                    <named-content content-type="geo-json" specific-use="{&#34;type&#34;:&#34;Point&#34;,&#34;coordinates&#34;:[18.124500,49.965000]}" id="NCID0EWVAE" xlink:type="simple">49.9650, 18.1245</named-content>
                  </named-content>
                </td><td rowspan="1" colspan="1">A./M. Knížek</td></tr><tr><td rowspan="1" colspan="1">36</td><td rowspan="1" colspan="1">Denmark</td><td rowspan="1" colspan="1">Christiansfeld</td><td rowspan="1" colspan="1">
                  <named-content xmlns:xlink="http://www.w3.org/1999/xlink" content-type="dwc:verbatimCoordinates" xlink:type="simple">
                    <named-content content-type="geo-json" specific-use="{&#34;type&#34;:&#34;Point&#34;,&#34;coordinates&#34;:[9.435900,55.363300]}" id="NCID0EOWAE" xlink:type="simple">55.3633, 9.4359</named-content>
                  </named-content>
                </td><td rowspan="1" colspan="1">M. Justesen</td></tr><tr><td rowspan="1" colspan="1">48</td><td rowspan="1" colspan="1">Denmark</td><td rowspan="1" colspan="1">Gisselfeld</td><td rowspan="1" colspan="1">
                  <named-content xmlns:xlink="http://www.w3.org/1999/xlink" content-type="dwc:verbatimCoordinates" xlink:type="simple">
                    <named-content content-type="geo-json" specific-use="{&#34;type&#34;:&#34;Point&#34;,&#34;coordinates&#34;:[11.953600,55.269400]}" id="NCID0EGXAE" xlink:type="simple">55.2694, 11.9536</named-content>
                  </named-content>
                </td><td rowspan="1" colspan="1">M. Justesen</td></tr><tr><td rowspan="1" colspan="1">
                  <italic>
                    <tp:taxon-name><tp:taxon-name-part taxon-name-part-type="genus" reg="Cryphalus">Cryphalus</tp:taxon-name-part><tp:taxon-name-part taxon-name-part-type="species" reg="piceae">piceae</tp:taxon-name-part></tp:taxon-name>
                  </italic>
                </td><td rowspan="1" colspan="1">50</td><td rowspan="1" colspan="1">Denmark</td><td rowspan="1" colspan="1">Jyderup</td><td rowspan="1" colspan="1">
                  <named-content xmlns:xlink="http://www.w3.org/1999/xlink" content-type="dwc:verbatimCoordinates" xlink:type="simple">
                    <named-content content-type="geo-json" specific-use="{&#34;type&#34;:&#34;Point&#34;,&#34;coordinates&#34;:[11.424400,55.615800]}" id="NCID0ENYAE" xlink:type="simple">55.6158, 11.4244</named-content>
                  </named-content>
                </td><td rowspan="1" colspan="1">M. Justesen</td></tr><tr><td rowspan="2" colspan="1">
                  <italic>
                    <tp:taxon-name><tp:taxon-name-part taxon-name-part-type="genus" reg="Cryphalus">Cryphalus</tp:taxon-name-part><tp:taxon-name-part taxon-name-part-type="species" reg="asperatus">asperatus</tp:taxon-name-part></tp:taxon-name>
                  </italic>
                </td><td rowspan="1" colspan="1">6</td><td rowspan="1" colspan="1">Denmark</td><td rowspan="1" colspan="1">Jyderup</td><td rowspan="1" colspan="1">
                  <named-content xmlns:xlink="http://www.w3.org/1999/xlink" content-type="dwc:verbatimCoordinates" xlink:type="simple">
                    <named-content content-type="geo-json" specific-use="{&#34;type&#34;:&#34;Point&#34;,&#34;coordinates&#34;:[11.424400,55.615800]}" id="NCID0EUZAE" xlink:type="simple">55.6158, 11.4244</named-content>
                  </named-content>
                </td><td rowspan="1" colspan="1">M. Justesen</td></tr><tr><td rowspan="1" colspan="1">19</td><td rowspan="1" colspan="1">Denmark</td><td rowspan="1" colspan="1">Skærbæk</td><td rowspan="1" colspan="1">
                  <named-content xmlns:xlink="http://www.w3.org/1999/xlink" content-type="dwc:verbatimCoordinates" xlink:type="simple">
                    <named-content content-type="geo-json" specific-use="{&#34;type&#34;:&#34;Point&#34;,&#34;coordinates&#34;:[8.840000,55.170000]}" id="NCID0EM1AE" xlink:type="simple">55.1700, 8.8400</named-content>
                  </named-content>
                </td><td rowspan="1" colspan="1">M. Justesen</td></tr><tr><td rowspan="1" colspan="1">
                  <italic>
                    <tp:taxon-name><tp:taxon-name-part taxon-name-part-type="genus" reg="Cryphalus">Cryphalus</tp:taxon-name-part><tp:taxon-name-part taxon-name-part-type="species" reg="piceae">piceae</tp:taxon-name-part></tp:taxon-name>
                  </italic>
                </td><td rowspan="1" colspan="1">14</td><td rowspan="1" colspan="1">Denmark</td><td rowspan="1" colspan="1">Skørping</td><td rowspan="1" colspan="1">
                  <named-content xmlns:xlink="http://www.w3.org/1999/xlink" content-type="dwc:verbatimCoordinates" xlink:type="simple">
                    <named-content content-type="geo-json" specific-use="{&#34;type&#34;:&#34;Point&#34;,&#34;coordinates&#34;:[10.026000,56.862800]}" id="NCID0ET2AE" xlink:type="simple">56.8628, 10.0260</named-content>
                  </named-content>
                </td><td rowspan="1" colspan="1">M. Justesen</td></tr><tr><td rowspan="1" colspan="1">
                  <italic>
                    <tp:taxon-name><tp:taxon-name-part taxon-name-part-type="genus" reg="Cryphalus">Cryphalus</tp:taxon-name-part><tp:taxon-name-part taxon-name-part-type="species" reg="intermedius">intermedius</tp:taxon-name-part></tp:taxon-name>
                  </italic>
                </td><td rowspan="1" colspan="1">18</td><td rowspan="1" colspan="1">Germany</td><td rowspan="1" colspan="1">Dresden</td><td rowspan="1" colspan="1">
                  <named-content xmlns:xlink="http://www.w3.org/1999/xlink" content-type="dwc:verbatimCoordinates" xlink:type="simple">
                    <named-content content-type="geo-json" specific-use="{&#34;type&#34;:&#34;Point&#34;,&#34;coordinates&#34;:[14.482500,51.074000]}" id="NCID0E13AE" xlink:type="simple">51.0740, 14.4825</named-content>
                  </named-content>
                </td><td rowspan="1" colspan="1">M. Justesen</td></tr><tr><td rowspan="1" colspan="1">
                  <italic>
                    <tp:taxon-name><tp:taxon-name-part taxon-name-part-type="genus" reg="Cryphalus">Cryphalus</tp:taxon-name-part><tp:taxon-name-part taxon-name-part-type="species" reg="piceae">piceae</tp:taxon-name-part></tp:taxon-name>
                  </italic>
                </td><td rowspan="1" colspan="1">100</td><td rowspan="1" colspan="1">Germany</td><td rowspan="1" colspan="1">Baden-Württemberg</td><td rowspan="1" colspan="1">
                  <named-content xmlns:xlink="http://www.w3.org/1999/xlink" content-type="dwc:verbatimCoordinates" xlink:type="simple">
                    <named-content content-type="geo-json" specific-use="{&#34;type&#34;:&#34;Point&#34;,&#34;coordinates&#34;:[9.000000,48.400000]}" id="NCID0EB5AE" xlink:type="simple">48.4000, 9.0000</named-content>
                  </named-content>
                </td><td rowspan="1" colspan="1">H. Gebhardt</td></tr><tr><td rowspan="1" colspan="1">
                  <italic>
                    <tp:taxon-name><tp:taxon-name-part taxon-name-part-type="genus" reg="Cryphalus">Cryphalus</tp:taxon-name-part><tp:taxon-name-part taxon-name-part-type="species" reg="numidicus">numidicus</tp:taxon-name-part></tp:taxon-name>
                  </italic>
                </td><td rowspan="1" colspan="1">55</td><td rowspan="1" colspan="1">Greece</td><td rowspan="1" colspan="1">Leonidio</td><td rowspan="1" colspan="1">
                  <named-content xmlns:xlink="http://www.w3.org/1999/xlink" content-type="dwc:verbatimCoordinates" xlink:type="simple">
                    <named-content content-type="geo-json" specific-use="{&#34;type&#34;:&#34;Point&#34;,&#34;coordinates&#34;:[22.812400,37.056000]}" id="NCID0EI6AE" xlink:type="simple">37.0560, 22.8124</named-content>
                  </named-content>
                </td><td rowspan="1" colspan="1">M. Justesen</td></tr><tr><td rowspan="1" colspan="1">
                  <italic>
                    <tp:taxon-name><tp:taxon-name-part taxon-name-part-type="genus" reg="Cryphalus">Cryphalus</tp:taxon-name-part><tp:taxon-name-part taxon-name-part-type="species" reg="piceae">piceae</tp:taxon-name-part></tp:taxon-name>
                  </italic>
                </td><td rowspan="1" colspan="1">113</td><td rowspan="1" colspan="1">Hungary</td><td rowspan="1" colspan="1">Sopron</td><td rowspan="1" colspan="1">
                  <named-content xmlns:xlink="http://www.w3.org/1999/xlink" content-type="dwc:verbatimCoordinates" xlink:type="simple">
                    <named-content content-type="geo-json" specific-use="{&#34;type&#34;:&#34;Point&#34;,&#34;coordinates&#34;:[16.490000,47.650000]}" id="NCID0EQAAG" xlink:type="simple">47.6500, 16.4900</named-content>
                  </named-content>
                </td><td rowspan="1" colspan="1">F. Lakatos</td></tr><tr><td rowspan="1" colspan="1">
                  <italic>
                    <tp:taxon-name><tp:taxon-name-part taxon-name-part-type="genus" reg="Cryphalus">Cryphalus</tp:taxon-name-part><tp:taxon-name-part taxon-name-part-type="species" reg="asperatus">asperatus</tp:taxon-name-part></tp:taxon-name>
                  </italic>
                </td><td rowspan="1" colspan="1">98</td><td rowspan="1" colspan="1">Netherlands</td><td rowspan="1" colspan="1">Ameland</td><td rowspan="1" colspan="1">
                  <named-content xmlns:xlink="http://www.w3.org/1999/xlink" content-type="dwc:verbatimCoordinates" xlink:type="simple">
                    <named-content content-type="geo-json" specific-use="{&#34;type&#34;:&#34;Point&#34;,&#34;coordinates&#34;:[5.806800,53.454100]}" id="NCID0EXBAG" xlink:type="simple">53.4541, 5.8068</named-content>
                  </named-content>
                </td><td rowspan="1" colspan="1">T. Heijerman</td></tr><tr><td rowspan="2" colspan="1">
                  <italic>
                    <tp:taxon-name><tp:taxon-name-part taxon-name-part-type="genus" reg="Cryphalus">Cryphalus</tp:taxon-name-part><tp:taxon-name-part taxon-name-part-type="species" reg="saltuarius">saltuarius</tp:taxon-name-part></tp:taxon-name>
                  </italic>
                </td><td rowspan="1" colspan="1">72</td><td rowspan="1" colspan="1">Norway</td><td rowspan="1" colspan="1">Østby</td><td rowspan="1" colspan="1">
                  <named-content xmlns:xlink="http://www.w3.org/1999/xlink" content-type="dwc:verbatimCoordinates" xlink:type="simple">
                    <named-content content-type="geo-json" specific-use="{&#34;type&#34;:&#34;Point&#34;,&#34;coordinates&#34;:[11.638600,63.097100]}" id="NCID0E5CAG" xlink:type="simple">63.0971, 11.6386</named-content>
                  </named-content>
                </td><td rowspan="1" colspan="1">M. Justesen</td></tr><tr><td rowspan="1" colspan="1">5</td><td rowspan="1" colspan="1">Norway</td><td rowspan="1" colspan="1">Sandvika</td><td rowspan="1" colspan="1">
                  <named-content xmlns:xlink="http://www.w3.org/1999/xlink" content-type="dwc:verbatimCoordinates" xlink:type="simple">
                    <named-content content-type="geo-json" specific-use="{&#34;type&#34;:&#34;Point&#34;,&#34;coordinates&#34;:[13.570000,64.460000]}" id="NCID0EWDAG" xlink:type="simple">64.4600, 13.5700</named-content>
                  </named-content>
                </td><td rowspan="1" colspan="1">Å. Lindelow</td></tr><tr><td rowspan="6" colspan="1">
                  <italic>
                    <tp:taxon-name><tp:taxon-name-part taxon-name-part-type="genus" reg="Cryphalus">Cryphalus</tp:taxon-name-part><tp:taxon-name-part taxon-name-part-type="species" reg="asperatus">asperatus</tp:taxon-name-part></tp:taxon-name>
                  </italic>
                </td><td rowspan="1" colspan="1">6</td><td rowspan="1" colspan="1">Poland</td><td rowspan="1" colspan="1">Nowa Morawa</td><td rowspan="1" colspan="1">
                  <named-content xmlns:xlink="http://www.w3.org/1999/xlink" content-type="dwc:verbatimCoordinates" xlink:type="simple">
                    <named-content content-type="geo-json" specific-use="{&#34;type&#34;:&#34;Point&#34;,&#34;coordinates&#34;:[16.925300,50.233100]}" id="NCID0E4EAG" xlink:type="simple">50.2331, 16.9253</named-content>
                  </named-content>
                </td><td rowspan="1" colspan="1">M. Justesen</td></tr><tr><td rowspan="1" colspan="1">6</td><td rowspan="1" colspan="1">Romania</td><td rowspan="1" colspan="1">Cacica</td><td rowspan="1" colspan="1">
                  <named-content xmlns:xlink="http://www.w3.org/1999/xlink" content-type="dwc:verbatimCoordinates" xlink:type="simple">
                    <named-content content-type="geo-json" specific-use="{&#34;type&#34;:&#34;Point&#34;,&#34;coordinates&#34;:[25.927500,47.589100]}" id="NCID0EVFAG" xlink:type="simple">47.5891, 25.9275</named-content>
                  </named-content>
                </td><td rowspan="1" colspan="1">N. Olenici</td></tr><tr><td rowspan="1" colspan="1">23</td><td rowspan="1" colspan="1">Romania</td><td rowspan="1" colspan="1">Carlibaba</td><td rowspan="1" colspan="1">
                  <named-content xmlns:xlink="http://www.w3.org/1999/xlink" content-type="dwc:verbatimCoordinates" xlink:type="simple">
                    <named-content content-type="geo-json" specific-use="{&#34;type&#34;:&#34;Point&#34;,&#34;coordinates&#34;:[25.193300,47.601600]}" id="NCID0ENGAG" xlink:type="simple">47.6016, 25.1933</named-content>
                  </named-content>
                </td><td rowspan="1" colspan="1">N. Olenici</td></tr><tr><td rowspan="1" colspan="1">6</td><td rowspan="1" colspan="1">Romania</td><td rowspan="1" colspan="1">Poiana Brașov</td><td rowspan="1" colspan="1">
                  <named-content xmlns:xlink="http://www.w3.org/1999/xlink" content-type="dwc:verbatimCoordinates" xlink:type="simple">
                    <named-content content-type="geo-json" specific-use="{&#34;type&#34;:&#34;Point&#34;,&#34;coordinates&#34;:[25.566900,45.596900]}" id="NCID0EFHAG" xlink:type="simple">45.5969, 25.5669</named-content>
                  </named-content>
                </td><td rowspan="1" colspan="1">N. Olenici</td></tr><tr><td rowspan="1" colspan="1">31</td><td rowspan="1" colspan="1">Romania</td><td rowspan="1" colspan="1">Sucevița</td><td rowspan="1" colspan="1">
                  <named-content xmlns:xlink="http://www.w3.org/1999/xlink" content-type="dwc:verbatimCoordinates" xlink:type="simple">
                    <named-content content-type="geo-json" specific-use="{&#34;type&#34;:&#34;Point&#34;,&#34;coordinates&#34;:[25.639100,47.760300]}" id="NCID0E4HAG" xlink:type="simple">47.7603, 25.6391</named-content>
                  </named-content>
                </td><td rowspan="1" colspan="1">N. Olenici</td></tr><tr><td rowspan="1" colspan="1">18</td><td rowspan="1" colspan="1">Romania</td><td rowspan="1" colspan="1">Cacica 2</td><td rowspan="1" colspan="1">
                  <named-content xmlns:xlink="http://www.w3.org/1999/xlink" content-type="dwc:verbatimCoordinates" xlink:type="simple">
                    <named-content content-type="geo-json" specific-use="{&#34;type&#34;:&#34;Point&#34;,&#34;coordinates&#34;:[25.849400,47.644400]}" id="NCID0EVIAG" xlink:type="simple">47.6444, 25.8494</named-content>
                  </named-content>
                </td><td rowspan="1" colspan="1">N. Olenici</td></tr><tr><td rowspan="4" colspan="1">
                  <italic>
                    <tp:taxon-name><tp:taxon-name-part taxon-name-part-type="genus" reg="Cryphalus">Cryphalus</tp:taxon-name-part><tp:taxon-name-part taxon-name-part-type="species" reg="piceae">piceae</tp:taxon-name-part></tp:taxon-name>
                  </italic>
                </td><td rowspan="1" colspan="1">12</td><td rowspan="1" colspan="1">Romania</td><td rowspan="1" colspan="1">Cacica</td><td rowspan="1" colspan="1">
                  <named-content xmlns:xlink="http://www.w3.org/1999/xlink" content-type="dwc:verbatimCoordinates" xlink:type="simple">
                    <named-content content-type="geo-json" specific-use="{&#34;type&#34;:&#34;Point&#34;,&#34;coordinates&#34;:[25.927500,47.589100]}" id="NCID0E3JAG" xlink:type="simple">47.5891, 25.9275</named-content>
                  </named-content>
                </td><td rowspan="1" colspan="1">N. Olenici</td></tr><tr><td rowspan="1" colspan="1">8</td><td rowspan="1" colspan="1">Romania</td><td rowspan="1" colspan="1">Cacica 2</td><td rowspan="1" colspan="1">
                  <named-content xmlns:xlink="http://www.w3.org/1999/xlink" content-type="dwc:verbatimCoordinates" xlink:type="simple">
                    <named-content content-type="geo-json" specific-use="{&#34;type&#34;:&#34;Point&#34;,&#34;coordinates&#34;:[25.849400,47.644400]}" id="NCID0EUKAG" xlink:type="simple">47.6444 25.8494</named-content>
                  </named-content>
                </td><td rowspan="1" colspan="1">N. Olenici</td></tr><tr><td rowspan="1" colspan="1">3</td><td rowspan="1" colspan="1">Romania</td><td rowspan="1" colspan="1">Poiana Brașov</td><td rowspan="1" colspan="1">
                  <named-content xmlns:xlink="http://www.w3.org/1999/xlink" content-type="dwc:verbatimCoordinates" xlink:type="simple">
                    <named-content content-type="geo-json" specific-use="{&#34;type&#34;:&#34;Point&#34;,&#34;coordinates&#34;:[25.566900,45.596900]}" id="NCID0EMLAG" xlink:type="simple">45.5969, 25.5669</named-content>
                  </named-content>
                </td><td rowspan="1" colspan="1">N. Olenici</td></tr><tr><td rowspan="1" colspan="1">1</td><td rowspan="1" colspan="1">Romania</td><td rowspan="1" colspan="1">Sucevița</td><td rowspan="1" colspan="1">
                  <named-content xmlns:xlink="http://www.w3.org/1999/xlink" content-type="dwc:verbatimCoordinates" xlink:type="simple">
                    <named-content content-type="geo-json" specific-use="{&#34;type&#34;:&#34;Point&#34;,&#34;coordinates&#34;:[25.639100,47.760300]}" id="NCID0EEMAG" xlink:type="simple">47.7603, 25.6391</named-content>
                  </named-content>
                </td><td rowspan="1" colspan="1">N. Olenici</td></tr><tr><td rowspan="2" colspan="1">
                  <italic>
                    <tp:taxon-name><tp:taxon-name-part taxon-name-part-type="genus" reg="Cryphalus">Cryphalus</tp:taxon-name-part><tp:taxon-name-part taxon-name-part-type="species" reg="asperatus">asperatus</tp:taxon-name-part></tp:taxon-name>
                  </italic>
                </td><td rowspan="1" colspan="1">14</td><td rowspan="1" colspan="1">Slovakia</td><td rowspan="1" colspan="1">Bystrina</td><td rowspan="1" colspan="1">
                  <named-content xmlns:xlink="http://www.w3.org/1999/xlink" content-type="dwc:verbatimCoordinates" xlink:type="simple">
                    <named-content content-type="geo-json" specific-use="{&#34;type&#34;:&#34;Point&#34;,&#34;coordinates&#34;:[19.591100,49.031800]}" id="NCID0ELNAG" xlink:type="simple">49.0318, 19.5911</named-content>
                  </named-content>
                </td><td rowspan="1" colspan="1">Unknown</td></tr><tr><td rowspan="1" colspan="1">44</td><td rowspan="1" colspan="1">Slovakia</td><td rowspan="1" colspan="1">Liptovský Mikuláš</td><td rowspan="1" colspan="1">
                  <named-content xmlns:xlink="http://www.w3.org/1999/xlink" content-type="dwc:verbatimCoordinates" xlink:type="simple">
                    <named-content content-type="geo-json" specific-use="{&#34;type&#34;:&#34;Point&#34;,&#34;coordinates&#34;:[19.587800,48.972400]}" id="NCID0EDOAG" xlink:type="simple">48.9724, 19.5878</named-content>
                  </named-content>
                </td><td rowspan="1" colspan="1">Unknown</td></tr><tr><td rowspan="3" colspan="1">
                  <italic>
                    <tp:taxon-name><tp:taxon-name-part taxon-name-part-type="genus" reg="Cryphalus">Cryphalus</tp:taxon-name-part><tp:taxon-name-part taxon-name-part-type="species" reg="saltuarius">saltuarius</tp:taxon-name-part></tp:taxon-name>
                  </italic>
                </td><td rowspan="1" colspan="1">3</td><td rowspan="1" colspan="1">Sweden</td><td rowspan="1" colspan="1">Björkvattnet</td><td rowspan="1" colspan="1">
                  <named-content xmlns:xlink="http://www.w3.org/1999/xlink" content-type="dwc:verbatimCoordinates" xlink:type="simple">
                    <named-content content-type="geo-json" specific-use="{&#34;type&#34;:&#34;Point&#34;,&#34;coordinates&#34;:[13.770000,64.600000]}" id="NCID0EKPAG" xlink:type="simple">64.6000, 13.7700</named-content>
                  </named-content>
                </td><td rowspan="1" colspan="1">Å. Lindelow</td></tr><tr><td rowspan="1" colspan="1">6</td><td rowspan="1" colspan="1">Sweden</td><td rowspan="1" colspan="1">Gåddede</td><td rowspan="1" colspan="1">
                  <named-content xmlns:xlink="http://www.w3.org/1999/xlink" content-type="dwc:verbatimCoordinates" xlink:type="simple">
                    <named-content content-type="geo-json" specific-use="{&#34;type&#34;:&#34;Point&#34;,&#34;coordinates&#34;:[14.130000,64.500000]}" id="NCID0ECQAG" xlink:type="simple">64.5000, 14.1300</named-content>
                  </named-content>
                </td><td rowspan="1" colspan="1">Å. Lindelow</td></tr><tr><td rowspan="1" colspan="1">12</td><td rowspan="1" colspan="1">Sweden</td><td rowspan="1" colspan="1">Strömsund</td><td rowspan="1" colspan="1">
                  <named-content xmlns:xlink="http://www.w3.org/1999/xlink" content-type="dwc:verbatimCoordinates" xlink:type="simple">
                    <named-content content-type="geo-json" specific-use="{&#34;type&#34;:&#34;Point&#34;,&#34;coordinates&#34;:[14.640000,64.360000]}" id="NCID0E1QAG" xlink:type="simple">64.3600, 14.6400</named-content>
                  </named-content>
                </td><td rowspan="1" colspan="1">Å. Lindelow</td></tr><tr><td rowspan="2" colspan="1">
                  <italic>
                    <tp:taxon-name><tp:taxon-name-part taxon-name-part-type="genus" reg="Cryphalus">Cryphalus</tp:taxon-name-part><tp:taxon-name-part taxon-name-part-type="species" reg="asperatus">asperatus</tp:taxon-name-part></tp:taxon-name>
                  </italic>
                </td><td rowspan="1" colspan="1">5</td><td rowspan="1" colspan="1">Switzerland</td><td rowspan="1" colspan="1">Delemont</td><td rowspan="1" colspan="1">
                  <named-content xmlns:xlink="http://www.w3.org/1999/xlink" content-type="dwc:verbatimCoordinates" xlink:type="simple">
                    <named-content content-type="geo-json" specific-use="{&#34;type&#34;:&#34;Point&#34;,&#34;coordinates&#34;:[7.329100,47.372900]}" id="NCID0EBSAG" xlink:type="simple">47.3729, 7.3291</named-content>
                  </named-content>
                </td><td rowspan="1" colspan="1">M. Justesen</td></tr><tr><td rowspan="1" colspan="1">187</td><td rowspan="1" colspan="1">Switzerland</td><td rowspan="1" colspan="1">Soyhières</td><td rowspan="1" colspan="1">
                  <named-content xmlns:xlink="http://www.w3.org/1999/xlink" content-type="dwc:verbatimCoordinates" xlink:type="simple">
                    <named-content content-type="geo-json" specific-use="{&#34;type&#34;:&#34;Point&#34;,&#34;coordinates&#34;:[7.383400,47.388300]}" id="NCID0EZSAG" xlink:type="simple">47.3883, 7.3834</named-content>
                  </named-content>
                </td><td rowspan="1" colspan="1">M. Justesen</td></tr><tr><td rowspan="1" colspan="1">
                  <italic>
                    <tp:taxon-name><tp:taxon-name-part taxon-name-part-type="genus" reg="Cryphalus">Cryphalus</tp:taxon-name-part><tp:taxon-name-part taxon-name-part-type="species" reg="piceae">piceae</tp:taxon-name-part></tp:taxon-name>
                  </italic>
                </td><td rowspan="1" colspan="1">125</td><td rowspan="1" colspan="1">Switzerland</td><td rowspan="1" colspan="1">Delemont</td><td rowspan="1" colspan="1">
                  <named-content xmlns:xlink="http://www.w3.org/1999/xlink" content-type="dwc:verbatimCoordinates" xlink:type="simple">
                    <named-content content-type="geo-json" specific-use="{&#34;type&#34;:&#34;Point&#34;,&#34;coordinates&#34;:[7.329100,47.372900]}" id="NCID0EAUAG" xlink:type="simple">47.3729, 7.3291</named-content>
                  </named-content>
                </td><td rowspan="1" colspan="1">M. Justesen</td></tr></tbody></table></table-wrap><fig id="F2" position="float" orientation="portrait"><object-id xmlns:xlink="http://www.w3.org/1999/xlink" content-type="doi" xlink:type="simple">10.3897/zookeys.1179.101388.figure2</object-id><object-id xmlns:xlink="http://www.w3.org/1999/xlink" content-type="arpha" xlink:type="simple">99D383E2-C0F4-5B42-9037-80C5DE76D211</object-id><label>Figure 2.</label><caption><p>The variation of measured characters in five European <italic><tp:taxon-name><tp:taxon-name-part taxon-name-part-type="genus" reg="Cryphalus">Cryphalus</tp:taxon-name-part></tp:taxon-name></italic> species. Pronotal lateral setae, mid (mm), refers to the length of the lateral setae on pronotum between the summit and the apex.</p></caption><graphic xmlns:xlink="http://www.w3.org/1999/xlink" xlink:href="zookeys-1179-063_article-101388__-g002.jpg" position="float" orientation="portrait" xlink:type="simple" id="oo_903286.jpg"><uri content-type="original_file" xlink:type="simple">https://binary.pensoft.net/fig/903286</uri></graphic></fig><fig id="F7" position="float" orientation="portrait"><object-id xmlns:xlink="http://www.w3.org/1999/xlink" content-type="doi" xlink:type="simple">10.3897/zookeys.1179.101388.figure7</object-id><object-id xmlns:xlink="http://www.w3.org/1999/xlink" content-type="arpha" xlink:type="simple">7E8D0432-9B68-53CE-ABEB-2FC6F3843832</object-id><label>Figure 7.</label><caption><p>Proventricules of the five native <italic><tp:taxon-name><tp:taxon-name-part taxon-name-part-type="genus" reg="Cryphalus">Cryphalus</tp:taxon-name-part></tp:taxon-name></italic> species currently recognised in Europe.</p></caption><graphic xmlns:xlink="http://www.w3.org/1999/xlink" xlink:href="zookeys-1179-063_article-101388__-g007.jpg" position="float" orientation="portrait" xlink:type="simple" id="oo_903291.jpg"><uri content-type="original_file" xlink:type="simple">https://binary.pensoft.net/fig/903291</uri></graphic></fig><fig id="F5" position="float" orientation="portrait"><object-id xmlns:xlink="http://www.w3.org/1999/xlink" content-type="doi" xlink:type="simple">10.3897/zookeys.1179.101388.figure5</object-id><object-id xmlns:xlink="http://www.w3.org/1999/xlink" content-type="arpha" xlink:type="simple">2483DC13-D2BD-55E0-A6FE-3A5C086295FD</object-id><label>Figure 5.</label><caption><p>Lateral and dorsal illustration of male genitalia of five European <italic><tp:taxon-name><tp:taxon-name-part taxon-name-part-type="genus" reg="Cryphalus">Cryphalus</tp:taxon-name-part></tp:taxon-name></italic> species.</p></caption><graphic xmlns:xlink="http://www.w3.org/1999/xlink" xlink:href="zookeys-1179-063_article-101388__-g005.jpg" position="float" orientation="portrait" xlink:type="simple" id="oo_903289.jpg"><uri content-type="original_file" xlink:type="simple">https://binary.pensoft.net/fig/903289</uri></graphic></fig><fig id="F3" position="float" orientation="portrait"><object-id xmlns:xlink="http://www.w3.org/1999/xlink" content-type="doi" xlink:type="simple">10.3897/zookeys.1179.101388.figure3</object-id><object-id xmlns:xlink="http://www.w3.org/1999/xlink" content-type="arpha" xlink:type="simple">E0E8E332-6644-5A1D-A958-4789EC511A4B</object-id><label>Figure 3.</label><caption><p>The variation of measured characters in five European <italic><tp:taxon-name><tp:taxon-name-part taxon-name-part-type="genus" reg="Cryphalus">Cryphalus</tp:taxon-name-part></tp:taxon-name></italic> species.</p></caption><graphic xmlns:xlink="http://www.w3.org/1999/xlink" xlink:href="zookeys-1179-063_article-101388__-g003.jpg" position="float" orientation="portrait" xlink:type="simple" id="oo_903287.jpg"><uri content-type="original_file" xlink:type="simple">https://binary.pensoft.net/fig/903287</uri></graphic></fig></tp:treatment-sec><ref-list><ref id="B64"><mixed-citation xmlns:xlink="http://www.w3.org/1999/xlink" xlink:type="simple"><person-group><name name-style="western"><surname>Pfeffer</surname><given-names>A</given-names></name><name name-style="western"><surname>Knížek</surname><given-names>M</given-names></name></person-group> (<year>1993</year>) <article-title><tp:taxon-name><tp:taxon-name-part taxon-name-part-type="family">Scolytidae</tp:taxon-name-part></tp:taxon-name>. 153–158.</article-title> In: <person-group><name name-style="western"><surname>Jelínek</surname><given-names>J</given-names></name></person-group> (<role>Ed.</role>) <issue-title>Check-list of Czechoslovak Insects IV (Coleoptera). Seznam československých brouků.</issue-title><source>Folia Heyrovskyana Supplementum</source><volume>1</volume>: <fpage>3</fpage>–<lpage>172</lpage>.</mixed-citation></ref><ref id="B28"><mixed-citation xmlns:xlink="http://www.w3.org/1999/xlink" xlink:type="simple"><person-group><name name-style="western"><surname>Inouye</surname><given-names>M</given-names></name><name name-style="western"><surname>Nobuchi</surname><given-names>A</given-names></name></person-group> (<year>1957</year>) <article-title>A revision of <italic><tp:taxon-name><tp:taxon-name-part taxon-name-part-type="genus">Cryphalus</tp:taxon-name-part></tp:taxon-name></italic> species injurious to coniferous trees from Hokkaido, Japan (Coleopt. <tp:taxon-name><tp:taxon-name-part taxon-name-part-type="family">Scolytidae</tp:taxon-name-part></tp:taxon-name>).</article-title><source>Bulletin of the Government Forest Experimental Station</source><volume>103</volume>: <fpage>45</fpage>–<lpage>56</lpage>.</mixed-citation></ref><ref id="B86"><mixed-citation xmlns:xlink="http://www.w3.org/1999/xlink" xlink:type="simple"><person-group><name name-style="western"><surname>Wood</surname><given-names>SL</given-names></name></person-group> (<year>1992a</year>) <article-title>Nomenclatural changes in <tp:taxon-name><tp:taxon-name-part taxon-name-part-type="family">Scolytidae</tp:taxon-name-part></tp:taxon-name> and <tp:taxon-name><tp:taxon-name-part taxon-name-part-type="family">Platypodidae</tp:taxon-name-part></tp:taxon-name> (<tp:taxon-name><tp:taxon-name-part taxon-name-part-type="order">Coleoptera</tp:taxon-name-part></tp:taxon-name>).</article-title><source>The Great Basin Naturalist</source><volume>52</volume>(<issue>1</issue>): <fpage>89</fpage>–<lpage>92</lpage>. <ext-link xlink:href="https://www.jstor.org/stable/41712699" ext-link-type="uri" xlink:type="simple">https://www.jstor.org/stable/41712699</ext-link> [Accessed 03 February 2023]</mixed-citation></ref><ref id="B83"><mixed-citation xmlns:xlink="http://www.w3.org/1999/xlink" xlink:type="simple"><person-group><name name-style="western"><surname>Wood</surname><given-names>SL</given-names></name></person-group> (<year>1967</year>) <article-title><italic><tp:taxon-name><tp:taxon-name-part taxon-name-part-type="genus">Cryphalus</tp:taxon-name-part></tp:taxon-name></italic> Erichson, 1836 (<tp:taxon-name><tp:taxon-name-part taxon-name-part-type="class">Insecta</tp:taxon-name-part></tp:taxon-name>, <tp:taxon-name><tp:taxon-name-part taxon-name-part-type="order">Coleoptera</tp:taxon-name-part></tp:taxon-name>): Proposed Designation of a Type-Species under the Plenary Powers Z.N.(S.) 1788.</article-title><source>Bulletin of Zoological Nomenclature</source><volume>24</volume>: <fpage>121</fpage>–<lpage>122</lpage>.</mixed-citation></ref><ref id="B27"><mixed-citation xmlns:xlink="http://www.w3.org/1999/xlink" xlink:type="simple"><person-group><name name-style="western"><surname>Horn</surname><given-names>W</given-names></name><name name-style="western"><surname>Kahle</surname><given-names>I</given-names></name><name name-style="western"><surname>Friese</surname><given-names>G</given-names></name><name name-style="western"><surname>Gaedike</surname><given-names>R</given-names></name></person-group> (<year>1990b</year>) <source>Collectiones Entomologicae, ein Kompendium über den Verbleib Entomologischer Sammlungen der Welt bis 1960. Teil II: L bis Z.</source><publisher-name>Akademie der Landwirtschaftswissenschaften der Deutschen Demokratischen Republik</publisher-name>, <publisher-loc>Berlin, Germany</publisher-loc>, <size units="page">220 pp</size>.</mixed-citation></ref><ref id="B69"><mixed-citation xmlns:xlink="http://www.w3.org/1999/xlink" xlink:type="simple"><person-group><name name-style="western"><surname>Ratzeburg</surname><given-names>JTC</given-names></name></person-group> (<year>1837</year>) Die Forst-Insecten oder Abbildung und Beschreibung der in den Wäldern Preussens und der Nachbarstaaten als schädlich oder nützlich bekannt gewordenen Insecten. Die Käfer Erster Theil. Nicolai, Berlin, [x + 4 +] 202 pp [21 pls].</mixed-citation></ref><ref id="B18"><mixed-citation xmlns:xlink="http://www.w3.org/1999/xlink" xlink:type="simple"><person-group><name name-style="western"><surname>Escherich</surname><given-names>K</given-names></name></person-group> (<year>1923</year>) Die Forstinsekten Mitteleuropas (Vol. 2). Parey, Berlin, 342–380.</mixed-citation></ref><ref id="B30"><mixed-citation xmlns:xlink="http://www.w3.org/1999/xlink" xlink:type="simple"><person-group><name name-style="western"><surname>Johnson</surname><given-names>AJ</given-names></name><name name-style="western"><surname>Hulcr</surname><given-names>J</given-names></name><name name-style="western"><surname>Knížek</surname><given-names>M</given-names></name><name name-style="western"><surname>Atkinson</surname><given-names>TH</given-names></name><name name-style="western"><surname>Mandelshtam</surname><given-names>MY</given-names></name><name name-style="western"><surname>Smith</surname><given-names>SM</given-names></name><name name-style="western"><surname>Cognato</surname><given-names>AI</given-names></name><name name-style="western"><surname>Park</surname><given-names>S</given-names></name><name name-style="western"><surname>Li</surname><given-names>Y</given-names></name><name name-style="western"><surname>Jordal</surname><given-names>BH</given-names></name></person-group> (<year>2020a</year>) <article-title>Revision of the bark beetle genera within the former <tp:taxon-name><tp:taxon-name-part taxon-name-part-type="tribe">Cryphalini</tp:taxon-name-part></tp:taxon-name> (<tp:taxon-name><tp:taxon-name-part taxon-name-part-type="family">Curculionidae</tp:taxon-name-part></tp:taxon-name>: <tp:taxon-name><tp:taxon-name-part taxon-name-part-type="subfamily">Scolytinae</tp:taxon-name-part></tp:taxon-name>).</article-title><source>Insect Systematics and Diversity</source><volume>4</volume>(<issue>3</issue>): <fpage>1</fpage>–<lpage>1</lpage>. <ext-link xlink:href="10.1093/isd/ixaa002" ext-link-type="doi" xlink:type="simple">https://doi.org/10.1093/isd/ixaa002</ext-link></mixed-citation></ref><ref id="B85"><mixed-citation xmlns:xlink="http://www.w3.org/1999/xlink" xlink:type="simple"><person-group><name name-style="western"><surname>Wood</surname><given-names>SL</given-names></name></person-group> (<year>1982</year>) <article-title>The bark and ambrosia beetles of North and Central America (<tp:taxon-name><tp:taxon-name-part taxon-name-part-type="order">Coleoptera</tp:taxon-name-part></tp:taxon-name>: <tp:taxon-name><tp:taxon-name-part taxon-name-part-type="family">Scolytidae</tp:taxon-name-part></tp:taxon-name>), a taxonomic monograph.</article-title><source>Memoirs of the Great Basin Naturalist</source><volume>6</volume>: <fpage>1</fpage>–<lpage>1359</lpage>. <ext-link xlink:href="https://www.biodiversitylibrary.org/part/248626" ext-link-type="uri" xlink:type="simple">https://www.biodiversitylibrary.org/part/248626</ext-link> [Accessed 03 February 2023]</mixed-citation></ref><ref id="B37"><mixed-citation xmlns:xlink="http://www.w3.org/1999/xlink" xlink:type="simple"><person-group><name name-style="western"><surname>Kalina</surname><given-names>V</given-names></name></person-group> (<year>1970</year>) <article-title>Contribution to the knowledge of the larvae of European bark beetles (<tp:taxon-name><tp:taxon-name-part taxon-name-part-type="order">Coleoptera</tp:taxon-name-part></tp:taxon-name>, <tp:taxon-name><tp:taxon-name-part taxon-name-part-type="family">Scolytidae</tp:taxon-name-part></tp:taxon-name>).</article-title><source>Acta Entomologica Bohemoslovaca</source><volume>67</volume>: <fpage>116</fpage>–<lpage>132</lpage>.</mixed-citation></ref><ref id="B63"><mixed-citation xmlns:xlink="http://www.w3.org/1999/xlink" xlink:type="simple"><person-group><name name-style="western"><surname>Pfeffer</surname><given-names>A</given-names></name></person-group> (<year>1995</year>) <source>Zentral- und Westpaläarktische Borken- und Kernkäfer (<tp:taxon-name><tp:taxon-name-part taxon-name-part-type="order">Coleoptera</tp:taxon-name-part></tp:taxon-name>: <tp:taxon-name><tp:taxon-name-part taxon-name-part-type="family">Scolytidae</tp:taxon-name-part></tp:taxon-name>, <tp:taxon-name><tp:taxon-name-part taxon-name-part-type="family">Platypodidae</tp:taxon-name-part></tp:taxon-name>).</source><publisher-name>Pro Entomologia</publisher-name>, <publisher-loc>Basel</publisher-loc>, <size units="page">310 pp</size>.</mixed-citation></ref><ref id="B82"><mixed-citation xmlns:xlink="http://www.w3.org/1999/xlink" xlink:type="simple"><person-group><name name-style="western"><surname>Wermelinger</surname><given-names>B</given-names></name><name name-style="western"><surname>Duelli</surname><given-names>P</given-names></name><name name-style="western"><surname>Obrist</surname><given-names>MK</given-names></name></person-group> (<year>2002</year>) Dynamics of saproxylic beetles (<tp:taxon-name><tp:taxon-name-part taxon-name-part-type="order">Coleoptera</tp:taxon-name-part></tp:taxon-name>) in windthrow areas in alpine spruce forests. Forest Snow and Landscape Research 77(1/2): 133–148.</mixed-citation></ref><ref id="B11"><mixed-citation xmlns:xlink="http://www.w3.org/1999/xlink" xlink:type="simple"><person-group><name name-style="western"><surname>Chararas</surname><given-names>C</given-names></name><name name-style="western"><surname>Revolon</surname><given-names>C</given-names></name><name name-style="western"><surname>Feinberg</surname><given-names>M</given-names></name><name name-style="western"><surname>Ducauze</surname><given-names>C</given-names></name></person-group> (<year>1982</year>) <article-title>Preference of certain <tp:taxon-name><tp:taxon-name-part taxon-name-part-type="family">Scolytidae</tp:taxon-name-part></tp:taxon-name> for different conifers.</article-title><source>Journal of Chemical Ecology</source><volume>8</volume>(<issue>8</issue>): <fpage>1093</fpage>–<lpage>1109</lpage>. <ext-link xlink:href="10.1007/BF00986980" ext-link-type="doi" xlink:type="simple">https://doi.org/10.1007/BF00986980</ext-link></mixed-citation></ref><ref id="B40"><mixed-citation xmlns:xlink="http://www.w3.org/1999/xlink" xlink:type="simple"><person-group><name name-style="western"><surname>Knížek</surname><given-names>M</given-names></name></person-group> (<year>2011</year>) <article-title><tp:taxon-name><tp:taxon-name-part taxon-name-part-type="subfamily">Scolytinae</tp:taxon-name-part></tp:taxon-name>.</article-title> In: <person-group><name name-style="western"><surname>Löbl</surname><given-names>I</given-names></name><name name-style="western"><surname>Smetana</surname><given-names>A</given-names></name></person-group> (<role>Eds</role>) <issue-title>Catalogue of Palaearctic Coleoptera (Vol.</issue-title><source>7), <tp:taxon-name><tp:taxon-name-part taxon-name-part-type="superfamily">Curculionoidea</tp:taxon-name-part></tp:taxon-name> I. Apollo Books, Steenstrup</source>, <fpage>86</fpage>–<lpage>87</lpage>. [204–251]</mixed-citation></ref><ref id="B1"><mixed-citation xmlns:xlink="http://www.w3.org/1999/xlink" xlink:type="simple"><person-group><name name-style="western"><surname>Alonso-Zarazaga</surname><given-names>M</given-names></name><name name-style="western"><surname>Barrios</surname><given-names>H</given-names></name><name name-style="western"><surname>Borovec</surname><given-names>R</given-names></name><name name-style="western"><surname>Bouchard</surname><given-names>P</given-names></name><name name-style="western"><surname>Caldara</surname><given-names>R</given-names></name><name name-style="western"><surname>Colonnelli</surname><given-names>E</given-names></name><name name-style="western"><surname>Gültekin</surname><given-names>L</given-names></name><name name-style="western"><surname>Hlaváč</surname><given-names>P</given-names></name><name name-style="western"><surname>Korotyaev</surname><given-names>B</given-names></name><name name-style="western"><surname>Lyal</surname><given-names>CHC</given-names></name><name name-style="western"><surname>Machado</surname><given-names>A</given-names></name><name name-style="western"><surname>Meregalli</surname><given-names>M</given-names></name><name name-style="western"><surname>Pierotti</surname><given-names>H</given-names></name><name name-style="western"><surname>Ren</surname><given-names>L</given-names></name><name name-style="western"><surname>Sánchez-Ruiz</surname><given-names>M</given-names></name><name name-style="western"><surname>Sforzi</surname><given-names>A</given-names></name><name name-style="western"><surname>Silfverberg</surname><given-names>H</given-names></name><name name-style="western"><surname>Skuhrovec</surname><given-names>J</given-names></name><name name-style="western"><surname>Trýzna</surname><given-names>M</given-names></name><name name-style="western"><surname>Velázquez de Castro</surname><given-names>AJ</given-names></name><name name-style="western"><surname>Yunakov</surname><given-names>NN</given-names></name></person-group> (<year>2023</year>) Cooperative catalogue of Palaearctic <tp:taxon-name><tp:taxon-name-part taxon-name-part-type="order">Coleoptera</tp:taxon-name-part></tp:taxon-name><tp:taxon-name><tp:taxon-name-part taxon-name-part-type="superfamily">Curculionoidea</tp:taxon-name-part></tp:taxon-name>. Monografias Electrónicas, Sociedad Entomológica Aragonesa 14: e780.</mixed-citation></ref><ref id="B34"><mixed-citation xmlns:xlink="http://www.w3.org/1999/xlink" xlink:type="simple"><person-group><name name-style="western"><surname>Justesen</surname><given-names>MJ</given-names></name><name name-style="western"><surname>Hansen</surname><given-names>AK</given-names></name><name name-style="western"><surname>Thomsen</surname><given-names>IM</given-names></name><name name-style="western"><surname>Byriel</surname><given-names>DB</given-names></name><name name-style="western"><surname>Ro-Poulsen</surname><given-names>H</given-names></name><name name-style="western"><surname>Ravn</surname><given-names>HP</given-names></name></person-group> (<year>2020</year>) <article-title>Contributions to the knowledge on biology and phenology of <italic><tp:taxon-name><tp:taxon-name-part taxon-name-part-type="genus">Cryphalus</tp:taxon-name-part><tp:taxon-name-part taxon-name-part-type="species">piceae</tp:taxon-name-part></tp:taxon-name></italic> (<tp:taxon-name><tp:taxon-name-part taxon-name-part-type="order">Coleoptera</tp:taxon-name-part></tp:taxon-name>: <tp:taxon-name><tp:taxon-name-part taxon-name-part-type="family">Curculionidae</tp:taxon-name-part></tp:taxon-name>: <tp:taxon-name><tp:taxon-name-part taxon-name-part-type="subfamily">Scolytinae</tp:taxon-name-part></tp:taxon-name>).</article-title><source>Scandinavian Journal of Forest Research</source><volume>35</volume>(<issue>8</issue>): <fpage>468</fpage>–<lpage>475</lpage>. <ext-link xlink:href="10.1080/02827581.2020.1797868" ext-link-type="doi" xlink:type="simple">https://doi.org/10.1080/02827581.2020.1797868</ext-link></mixed-citation></ref><ref id="B48"><mixed-citation xmlns:xlink="http://www.w3.org/1999/xlink" xlink:type="simple"><person-group><name name-style="western"><surname>Lindelöw</surname><given-names>Å</given-names></name><name name-style="western"><surname>Jonsell</surname><given-names>M</given-names></name></person-group> (<year>2022</year>) <article-title>Svenska skalbaggar 2 – nya barkborrar (<tp:taxon-name><tp:taxon-name-part taxon-name-part-type="order">Coleoptera</tp:taxon-name-part></tp:taxon-name>: <tp:taxon-name><tp:taxon-name-part taxon-name-part-type="family">Curculionidae</tp:taxon-name-part></tp:taxon-name>: <tp:taxon-name><tp:taxon-name-part taxon-name-part-type="subfamily">Scolytinae</tp:taxon-name-part></tp:taxon-name>) för landet och arter på spridning.</article-title><source>Entomologisk Tidskrift</source><volume>143</volume>(<issue>3</issue>): <fpage>93</fpage>–<lpage>108</lpage>.</mixed-citation></ref><ref id="B7"><mixed-citation xmlns:xlink="http://www.w3.org/1999/xlink" xlink:type="simple"><person-group><name name-style="western"><surname>Benhalima</surname><given-names>S</given-names></name><name name-style="western"><surname>Sauvard</surname><given-names>D</given-names></name><name name-style="western"><surname>Villemant</surname><given-names>C</given-names></name><name name-style="western"><surname>Mouna</surname><given-names>M</given-names></name><name name-style="western"><surname>Lieutier</surname><given-names>F</given-names></name></person-group> (<year>2005</year>) Life cycle of three xylophagous species (<tp:taxon-name><tp:taxon-name-part taxon-name-part-type="order">Coleoptera</tp:taxon-name-part></tp:taxon-name>: <tp:taxon-name><tp:taxon-name-part taxon-name-part-type="family">Scolytidae</tp:taxon-name-part></tp:taxon-name>) that cause damage to Atlas cedar (<italic><tp:taxon-name><tp:taxon-name-part taxon-name-part-type="genus">Cedrus</tp:taxon-name-part><tp:taxon-name-part taxon-name-part-type="species">libani</tp:taxon-name-part><tp:taxon-name-part taxon-name-part-type="subspecies">atlantica</tp:taxon-name-part></tp:taxon-name></italic>) in the Middle Atlas (Morocco). In: Entomological Research in Mediterranean Forest Ecosystems. Science update, QUAE publishers, INRA editions, 169–176.</mixed-citation></ref><ref id="B87"><mixed-citation xmlns:xlink="http://www.w3.org/1999/xlink" xlink:type="simple"><person-group><name name-style="western"><surname>Wood</surname><given-names>SL</given-names></name></person-group> (<year>1992b</year>) A Catalog of <tp:taxon-name><tp:taxon-name-part taxon-name-part-type="family">Scolytidae</tp:taxon-name-part></tp:taxon-name> and <tp:taxon-name><tp:taxon-name-part taxon-name-part-type="family">Platypodidae</tp:taxon-name-part></tp:taxon-name> (<tp:taxon-name><tp:taxon-name-part taxon-name-part-type="order">Coleoptera</tp:taxon-name-part></tp:taxon-name>), Part 2: Taxonomic Index. Volume B. Great Basin naturalist memoirs 13: 1553. <ext-link xlink:href="https://www.biodiversitylibrary.org/page/8897072" ext-link-type="uri" xlink:type="simple">https://www.biodiversitylibrary.org/page/8897072</ext-link> [Accessed 03-02-2023]</mixed-citation></ref><ref id="B73"><mixed-citation xmlns:xlink="http://www.w3.org/1999/xlink" xlink:type="simple"><person-group><name name-style="western"><surname>Sarikaya</surname><given-names>O</given-names></name><name name-style="western"><surname>Avci</surname><given-names>M</given-names></name></person-group> (<year>2011</year>) <article-title>Bark beetle fauna (<tp:taxon-name><tp:taxon-name-part taxon-name-part-type="order">Coleoptera</tp:taxon-name-part></tp:taxon-name>: <tp:taxon-name><tp:taxon-name-part taxon-name-part-type="subfamily">Scolytinae</tp:taxon-name-part></tp:taxon-name>) of the coniferous forests in the Mediterranean region of Western Turkey, with a new record for Turkish fauna.</article-title><source>Turkish Journal of Zoology</source><volume>35</volume>(<issue>1</issue>): <fpage>33</fpage>–<lpage>47</lpage>. <ext-link xlink:href="10.3906/zoo-0901-8" ext-link-type="doi" xlink:type="simple">https://doi.org/10.3906/zoo-0901-8</ext-link></mixed-citation></ref><ref id="B12"><mixed-citation xmlns:xlink="http://www.w3.org/1999/xlink" xlink:type="simple"><person-group><name name-style="western"><surname>Cilbircioğlu</surname><given-names>C</given-names></name><name name-style="western"><surname>Ünal</surname><given-names>S</given-names></name></person-group> (<year>2012</year>) <article-title>Bark beetles and their natural enemies on oriental spruce from the black sea region of Turkey.</article-title><source>Journal of Agricultural and Urban Entomology</source><volume>28</volume>(<issue>1</issue>): <fpage>42</fpage>–<lpage>56</lpage>. <ext-link xlink:href="10.3954/1523-5475-28.1.42" ext-link-type="doi" xlink:type="simple">https://doi.org/10.3954/1523-5475-28.1.42</ext-link></mixed-citation></ref><ref id="B77"><mixed-citation xmlns:xlink="http://www.w3.org/1999/xlink" xlink:type="simple"><person-group><name name-style="western"><surname>Toper</surname><given-names>A</given-names></name></person-group> (<year>2002</year>) <article-title>Studies on the biology of <italic><tp:taxon-name><tp:taxon-name-part taxon-name-part-type="genus">Cryphalus</tp:taxon-name-part><tp:taxon-name-part taxon-name-part-type="species">piceae</tp:taxon-name-part></tp:taxon-name></italic> (Ratz.)(<tp:taxon-name><tp:taxon-name-part taxon-name-part-type="order">Coleoptera</tp:taxon-name-part></tp:taxon-name>, <tp:taxon-name><tp:taxon-name-part taxon-name-part-type="family">Scolytidae</tp:taxon-name-part></tp:taxon-name>) in the Bartin and Karabük regions of Turkey.</article-title><source>Anzeiger für Schädlingskunde</source><volume>75</volume>(<issue>4</issue>): <fpage>103</fpage>–<lpage>104</lpage>. <ext-link xlink:href="10.1034/j.1399-5448.2002.02031.x" ext-link-type="doi" xlink:type="simple">https://doi.org/10.1034/j.1399-5448.2002.02031.x</ext-link></mixed-citation></ref><ref id="B9"><mixed-citation xmlns:xlink="http://www.w3.org/1999/xlink" xlink:type="simple"><person-group><name name-style="western"><surname>Cerchiarini</surname><given-names>F</given-names></name><name name-style="western"><surname>Tiberi</surname><given-names>R</given-names></name></person-group> (<year>1997</year>) <article-title><italic><tp:taxon-name><tp:taxon-name-part taxon-name-part-type="genus">Cryphalus</tp:taxon-name-part><tp:taxon-name-part taxon-name-part-type="species">piceae</tp:taxon-name-part></tp:taxon-name></italic> and silver fir decline in Vallombrosa forest.</article-title> In: <person-group><name name-style="western"><surname>Grégorie</surname><given-names>JC</given-names></name><name name-style="western"><surname>Liebhold</surname><given-names>AM</given-names></name><name name-style="western"><surname>Stephen</surname><given-names>FM</given-names></name><name name-style="western"><surname>Day</surname><given-names>KR</given-names></name><name name-style="western"><surname>Salom</surname><given-names>SM</given-names></name></person-group> (<role>Eds</role>) <issue-title>Proceedings of Integrating Cultural Tactics into the Management of Bark Beetle and Reforestation Pests.</issue-title><source>USDA Forest Service General Technical Report NE-236</source>, <fpage>217</fpage>–<lpage>219</lpage>. <ext-link xlink:href="https://www.fs.usda.gov/nrs/pubs/gtr/gtr_ne236.pdf" ext-link-type="uri" xlink:type="simple">https://www.fs.usda.gov/nrs/pubs/gtr/gtr_ne236.pdf</ext-link> [Accessed 03 February2023]</mixed-citation></ref><ref id="B23"><mixed-citation xmlns:xlink="http://www.w3.org/1999/xlink" xlink:type="simple"><person-group><name name-style="western"><surname>Grüne</surname><given-names>S</given-names></name></person-group> (<year>1979</year>) <source>Brief Illustrated Key to European Bark Beetles. Verlag M. &amp; H.</source><publisher-name>Schaper</publisher-name>, <publisher-loc>Hannover, German Federal Republic</publisher-loc>, <size units="page">182 pp</size>.</mixed-citation></ref><ref id="B58"><mixed-citation xmlns:xlink="http://www.w3.org/1999/xlink" xlink:type="simple"><person-group><name name-style="western"><surname>Noblecourt</surname><given-names>T</given-names></name><name name-style="western"><surname>Schott</surname><given-names>C</given-names></name></person-group> (<year>2004</year>) <article-title><italic><tp:taxon-name><tp:taxon-name-part taxon-name-part-type="genus">Cryphalus</tp:taxon-name-part><tp:taxon-name-part taxon-name-part-type="species">intermedius</tp:taxon-name-part></tp:taxon-name></italic> Ferrari, 1867 et <italic><tp:taxon-name><tp:taxon-name-part taxon-name-part-type="genus">Cryphalus</tp:taxon-name-part><tp:taxon-name-part taxon-name-part-type="species">saltuarius</tp:taxon-name-part></tp:taxon-name></italic> Weise, 1891, espèces nouvelles pour la faune de France.</article-title><source>Bulletin Mensuel de la Societe Linneenne de Lyon</source><volume>73</volume>(<issue>7</issue>): <fpage>290</fpage>–<lpage>292</lpage>. <ext-link xlink:href="10.3406/linly.2004.13532" ext-link-type="doi" xlink:type="simple">https://doi.org/10.3406/linly.2004.13532</ext-link></mixed-citation></ref><ref id="B15"><mixed-citation xmlns:xlink="http://www.w3.org/1999/xlink" xlink:type="simple"><person-group><name name-style="western"><surname>Eichhoff</surname><given-names>WJ</given-names></name></person-group> (<year>1878a</year>) <article-title>Neue oder noch unbeschriebene Tomicinen.</article-title><source>Entomologische Zeitung, Stettin</source><volume>39</volume>(<issue>7–9</issue>): <fpage>383</fpage>–<lpage>392</lpage>. <ext-link xlink:href="https://www.biodiversitylibrary.org/item/35939#page/7/mode/1up" ext-link-type="uri" xlink:type="simple">https://www.biodiversitylibrary.org/item/35939#page/7/mode/1up</ext-link> [Accessed 28 July 2023]</mixed-citation></ref></ref-list></tp:taxon-treatment>
