# Supplementary material for: ﻿Taxonomic reappraisal of the European fauna of the bark beetle genus Cryphalus (Coleoptera, Curculionidae, Scolytinae)
Source: Zookeys. 2023 Sep 8;1179:63–105. doi: 10.3897/zookeys.1179.101388 (PMC10504635; doi:10.3897/zookeys.1179.101388)
Supplement: XML Treatment for Cryphalus numidicus [file zookeys.1179.101388-treatment2.xml]

<!DOCTYPE tp:taxon-treatment
  PUBLIC "-//TaxonX//DTD Taxonomic Treatment Publishing DTD v0 20100105//EN" "tax-treatment-NSO.dtd">
<tp:taxon-treatment xmlns:tp="http://www.plazi.org/taxpub"><tp:treatment-meta><kwd-group><label>Taxon classification</label><kwd>
                <named-content content-type="kingdom">Animalia</named-content>
              </kwd><kwd>
                <named-content content-type="order">Coleoptera</named-content>
              </kwd><kwd>
                <named-content content-type="family">Curculionidae</named-content>
              </kwd></kwd-group><mixed-citation publication-type="journal"><person-group><name><surname>Justesen</surname><given-names>Mathias Just</given-names></name><name><surname>Hansen</surname><given-names>Aslak Kappel</given-names></name><name><surname>Knížek</surname><given-names>Miloš</given-names></name><name><surname>Lindelow</surname><given-names>Åke</given-names></name><name><surname>Solodovnikov</surname><given-names>Alexey</given-names></name><name><surname>Ravn</surname><given-names>Hans Peter</given-names></name></person-group><article-title>﻿Taxonomic reappraisal of the European fauna of the bark beetle genus <italic><tp:taxon-name><tp:taxon-name-part taxon-name-part-type="genus" reg="Cryphalus">Cryphalus</tp:taxon-name-part></tp:taxon-name></italic> (<tp:taxon-name><tp:taxon-name-part taxon-name-part-type="order">Coleoptera</tp:taxon-name-part></tp:taxon-name>, <tp:taxon-name><tp:taxon-name-part taxon-name-part-type="family">Curculionidae</tp:taxon-name-part></tp:taxon-name>, <tp:taxon-name><tp:taxon-name-part taxon-name-part-type="subfamily">Scolytinae</tp:taxon-name-part></tp:taxon-name>)</article-title><source>Zookeys</source><day>08</day><month>09</month><year>2023</year><volume>1179</volume><fpage>63</fpage><lpage>105</lpage><pub-id pub-id-type="doi">10.3897/zookeys.1179.101388</pub-id></mixed-citation></tp:treatment-meta><tp:nomenclature><label>﻿</label><tp:taxon-name>
              <object-id xmlns:xlink="http://www.w3.org/1999/xlink" content-type="arpha" xlink:type="simple">F69B98DC-8AAA-55C5-9619-458D60EB06A9</object-id>
              <tp:taxon-name-part taxon-name-part-type="genus" reg="Cryphalus">Cryphalus</tp:taxon-name-part>
              <tp:taxon-name-part taxon-name-part-type="species" reg="numidicus">numidicus</tp:taxon-name-part>
            </tp:taxon-name><tp:taxon-authority>Eichhoff, 1878</tp:taxon-authority><tp:nomenclature-citation-list><tp:nomenclature-citation><tp:taxon-name>
                  <tp:taxon-name-part taxon-name-part-type="genus" reg="Cryphalus">Cryphalus</tp:taxon-name-part>
                  <tp:taxon-name-part taxon-name-part-type="species" reg="numidicus">numidicus</tp:taxon-name-part>
                </tp:taxon-name><comment>Eichhoff, 1878a: 385.</comment></tp:nomenclature-citation><tp:nomenclature-citation><tp:taxon-name>
                  <tp:taxon-name-part taxon-name-part-type="genus" reg="Cryphalus">Cryphalus</tp:taxon-name-part>
                  <tp:taxon-name-part taxon-name-part-type="species" reg="numidicus">numidicus</tp:taxon-name-part>
                </tp:taxon-name><comment><xref ref-type="bibr" rid="B16">Eichhoff: 1878b</xref>: 487.</comment></tp:nomenclature-citation></tp:nomenclature-citation-list></tp:nomenclature><tp:treatment-sec sec-type="type material" id="SECID0E21BI"><title>Type material.</title><p>According to <xref ref-type="bibr" rid="B26">Horn et al. (1990a)</xref>, Eichhoff’s bark beetle material was transferred via C. Schaufuss and then again via H. Eggers to the Zoological Museum in Hamburg. According to <xref ref-type="bibr" rid="B86">Wood (1992a)</xref>, the <italic><tp:taxon-name><tp:taxon-name-part taxon-name-part-type="genus" reg="Cryphalus">C.</tp:taxon-name-part><tp:taxon-name-part taxon-name-part-type="species" reg="numidicus">numidicus</tp:taxon-name-part></tp:taxon-name></italic> material in Hamburg was destroyed. Contact with the Zoological Museum in Hamburg confirmed that the material (if there) was destroyed (pers. comm. Husemann, November 2018).</p></tp:treatment-sec><tp:treatment-sec sec-type="Neotype designation" id="SECID0EU2BI"><title>Neotype designation.</title><p>We designate a neotype of <italic><tp:taxon-name><tp:taxon-name-part taxon-name-part-type="genus" reg="Cryphalus">Cryphalus</tp:taxon-name-part><tp:taxon-name-part taxon-name-part-type="species" reg="numidicus">numidicus</tp:taxon-name-part></tp:taxon-name></italic> with the express purpose of clarifying the taxonomic status. The original description was based on specimens collected in Greece (<xref ref-type="bibr" rid="B15">Eichhoff 1878a</xref>). A male neotype of <italic><tp:taxon-name><tp:taxon-name-part taxon-name-part-type="genus" reg="Cryphalus">Cryphalus</tp:taxon-name-part><tp:taxon-name-part taxon-name-part-type="species" reg="numidicus">numidicus</tp:taxon-name-part></tp:taxon-name></italic> (Eichhoff, 1878) was designated (Fig. <xref ref-type="fig" rid="F12">12</xref>). It was collected on 31 March 2019 in Greece (<named-content xmlns:xlink="http://www.w3.org/1999/xlink" content-type="dwc:verbatimCoordinates" xlink:type="simple"><named-content content-type="geo-json" specific-use="{&#34;type&#34;:&#34;Point&#34;,&#34;coordinates&#34;:[22.812444,37.056083]}" id="NCID0E23BI" xlink:type="simple">37°03'21.9"N, 22°48'44.8"E</named-content></named-content>) from an <italic><tp:taxon-name><tp:taxon-name-part taxon-name-part-type="genus" reg="Abies">Abies</tp:taxon-name-part><tp:taxon-name-part taxon-name-part-type="species" reg="cephalonica">cephalonica</tp:taxon-name-part></tp:taxon-name></italic> Loudon tree that had recently fallen. The specimen will be stored at NHMD in the entomological collections. <abbrev xmlns:xlink="http://www.w3.org/1999/xlink" xlink:title="mitochondrial cytochrome c oxidase subunit I" id="ABBRID0EL4BI" xlink:type="simple">COI</abbrev> sequence (Fig. <xref ref-type="fig" rid="F8">8</xref>, NUM1 and NUM) are from specimens collected in the same branch as the neotype.</p><fig id="F12" position="float" orientation="portrait"><object-id xmlns:xlink="http://www.w3.org/1999/xlink" content-type="doi" xlink:type="simple">10.3897/zookeys.1179.101388.figure12</object-id><object-id xmlns:xlink="http://www.w3.org/1999/xlink" content-type="arpha" xlink:type="simple">079E022A-130D-5FAA-AC25-B8475143C7A8</object-id><label>Figure 12.</label><caption><p>Neotype of <italic><tp:taxon-name><tp:taxon-name-part taxon-name-part-type="genus" reg="Cryphalus">Cryphalus</tp:taxon-name-part><tp:taxon-name-part taxon-name-part-type="species" reg="numidicus">numidicus</tp:taxon-name-part></tp:taxon-name></italic>. Stored at NHMD in the entomological collections.</p></caption><graphic xmlns:xlink="http://www.w3.org/1999/xlink" xlink:href="zookeys-1179-063_article-101388__-g012.jpg" position="float" orientation="portrait" xlink:type="simple" id="oo_903296.jpg"><uri content-type="original_file" xlink:type="simple">https://binary.pensoft.net/fig/903296</uri></graphic></fig></tp:treatment-sec><tp:treatment-sec sec-type="material" id="SECID0EL5BI"><title>Material examined.</title><p>55 specimens from a single location in Greece (Table <xref ref-type="table" rid="T1">1</xref>) were examined. Morphological measurements were done on 16 specimens from that location. The average results of the measurements are shown in Fig. <xref ref-type="fig" rid="F2">2</xref>.</p></tp:treatment-sec><tp:treatment-sec sec-type="diagnosis" id="SECID0EZ5BI"><title>Diagnosis.</title><p>This species can be diagnosed from morphologically similar <italic><tp:taxon-name><tp:taxon-name-part taxon-name-part-type="genus" reg="Cryphalus">Cryphalus</tp:taxon-name-part></tp:taxon-name></italic> in Europe by the combination of circular pronotum, asperities (&gt; 47) on pronotum in almost concentric circles, very long erect interstrial setae on the elytral declivity longer than width of second interstria. For confident identification, the male genitalia is unique. The penis body when seen from above (dorsally) is equally broad and highly asymmetric, spiralled. The entire aedeagus is ~ 0.5 mm in length (Fig. <xref ref-type="fig" rid="F13">13B–E</xref>).</p><fig id="F13" position="float" orientation="portrait"><object-id xmlns:xlink="http://www.w3.org/1999/xlink" content-type="doi" xlink:type="simple">10.3897/zookeys.1179.101388.figure13</object-id><object-id xmlns:xlink="http://www.w3.org/1999/xlink" content-type="arpha" xlink:type="simple">43497FB2-C566-5A1B-82E2-DDC5C0614AF8</object-id><label>Figure 13.</label><caption><p><italic><tp:taxon-name><tp:taxon-name-part taxon-name-part-type="genus" reg="Cryphalus">Cryphalus</tp:taxon-name-part><tp:taxon-name-part taxon-name-part-type="species" reg="numidicus">numidicus</tp:taxon-name-part></tp:taxon-name></italic><bold>A</bold> distribution <bold>B</bold> lateral and dorsal view <bold>C</bold> aedeagus <bold>D</bold> SEM, specimen from Leonidio, Greece <bold>E</bold> SEM (43× magnification), specimen from Leonidio, Greece.</p></caption><graphic xmlns:xlink="http://www.w3.org/1999/xlink" xlink:href="zookeys-1179-063_article-101388__-g013.jpg" position="float" orientation="portrait" xlink:type="simple" id="oo_903297.jpg"><uri content-type="original_file" xlink:type="simple">https://binary.pensoft.net/fig/903297</uri></graphic></fig></tp:treatment-sec><tp:treatment-sec sec-type="description" id="SECID0EMACI"><title>Description.</title><p>Length 1.5–1.88 mm, average size 1.68 mm. <bold><italic><tp:taxon-name><tp:taxon-name-part taxon-name-part-type="genus" reg="Proportions">Proportions</tp:taxon-name-part></tp:taxon-name></italic></bold>: 2.15× as long as wide, elytra 1.30× as long as wide, elytra 1.65× longer than pronotum. <bold><italic>Antennae</italic></bold>: club with three procurved sutures marked by coarse and long setae. Funiculus with four antennomeres (with pedicel). <bold><italic>Pronotum</italic></bold>: dark brown to black on both slope and disc. Profile anterior to summit rounded, wider in line with summit. Apical margin with 3–7 asperities, the outer one or two pairs usually smaller, erect setae on entire lateral margins. Anterior slope with &gt; 47 asperities, including the ones on the anterior margin. Disc between 1/4–1/5 the length of pronotum, gently sloping, weakly tuberculate surface texture with a small hair-like seta in each tubercle. Vestiture on declivity and disc hair-like. Suture between pronotum and elytra weakly sinuate. Scutellum: with few trifurcate setae on the margin towards elytra (Fig. <xref ref-type="fig" rid="F13">13D</xref>). <bold><italic>Elytra</italic></bold>: usually brown to black, if brown often darker at base, margins equally wide. Surface smooth. Striae with rows of punctures, each puncture with a short hair-like seta, punctures sometimes visible. Interstrial setae long (0.20–0.38 mm) and erect. Interstrial ground vestiture (scales) are serrated, ~ 2–3× as long as wide and translucent brown with a weak iridescence (Fig. <xref ref-type="fig" rid="F13">13B, D, E</xref>). <bold><italic>Proventriculus</italic></bold>: sutural teeth of irregular size, confused, in two or more longitudinal rows. Apical teeth extend laterally over the entire segment. Masticatory brush slightly &lt; 1/2 of the proventricular length (Fig. <xref ref-type="fig" rid="F7">7</xref>).</p><p><bold><italic>Sexual dimorphism</italic>.</bold> Males and females can be separated using the last ventrite (Fig. <xref ref-type="fig" rid="F11">11</xref>), as suggested by (<xref ref-type="bibr" rid="B30">Johnson et al. 2020a</xref>). <xref ref-type="bibr" rid="B85">Wood (1982)</xref> also suggests that the sexes of several scolytines including <italic><tp:taxon-name><tp:taxon-name-part taxon-name-part-type="genus" reg="Cryphalus">Cryphalus</tp:taxon-name-part></tp:taxon-name></italic>, can be separated by males having a clearly visible 8<sup>th</sup> tergite and the females a highly reduced or absent 8<sup>th</sup> tergite. This character was not examined. The females (1.74 mm) are on average slightly larger than males (1.66 mm). No clear difference in tubercles or carina on the frons was noticed.</p><p><bold>Male.</bold> The aedeagus is approximately 0.6 mm and the penis body is 0.4 mm, when measured in dorsal view from the two points furthest away from each other (Fig. <xref ref-type="fig" rid="F5">5</xref>). The penis body when seen from above (dorsally) is highly asymmetrical, equally broad, and clearly spirally twisted. Aedeagus apodemes make up ~ 40% of the entire aedeagus length when measured from dorsal view, they are spiralled and bending downwards. The tegmen is sclerotised and completes a ring around the penis body. It is very thin and has two thin ventral apodemes, which are approximately the length of the distance between them (Figs <xref ref-type="fig" rid="F5">5</xref>, <xref ref-type="fig" rid="F13">13C</xref>).</p><p><bold>Larvae.</bold> Nothing is known about the characteristics of the larvae of this species.</p></tp:treatment-sec><tp:treatment-sec sec-type="host" id="SECID0EEDCI"><title>Host plants.</title><p>In North Africa <italic><tp:taxon-name><tp:taxon-name-part taxon-name-part-type="genus" reg="Cryphalus">C.</tp:taxon-name-part><tp:taxon-name-part taxon-name-part-type="species" reg="numidicus">numidicus</tp:taxon-name-part></tp:taxon-name></italic> is known to occur on <italic><tp:taxon-name><tp:taxon-name-part taxon-name-part-type="genus" reg="Abies">Abies</tp:taxon-name-part><tp:taxon-name-part taxon-name-part-type="species" reg="pinsapo">pinsapo</tp:taxon-name-part></tp:taxon-name></italic> Boiss., <italic><tp:taxon-name><tp:taxon-name-part taxon-name-part-type="genus" reg="Abies">A.</tp:taxon-name-part><tp:taxon-name-part taxon-name-part-type="species" reg="numidica">numidica</tp:taxon-name-part></tp:taxon-name></italic> de Lannoy ex Carrière, <italic><tp:taxon-name><tp:taxon-name-part taxon-name-part-type="genus" reg="Pinus">Pinus</tp:taxon-name-part><tp:taxon-name-part taxon-name-part-type="species" reg="halepensis">halepensis</tp:taxon-name-part></tp:taxon-name></italic> Mill. and <italic><tp:taxon-name><tp:taxon-name-part taxon-name-part-type="genus" reg="Cedrus">Cedrus</tp:taxon-name-part><tp:taxon-name-part taxon-name-part-type="species" reg="atlantica">atlantica</tp:taxon-name-part></tp:taxon-name></italic> (Endl.) Manetti ex Carrière (<xref ref-type="bibr" rid="B47">Lieutier et al. 2016</xref>). In Europe it has been found in <italic><tp:taxon-name><tp:taxon-name-part taxon-name-part-type="genus" reg="Abies">A.</tp:taxon-name-part><tp:taxon-name-part taxon-name-part-type="species" reg="pinsapo">pinsapo</tp:taxon-name-part></tp:taxon-name></italic>, <italic><tp:taxon-name><tp:taxon-name-part taxon-name-part-type="genus" reg="Pinus">P.</tp:taxon-name-part><tp:taxon-name-part taxon-name-part-type="species" reg="halepensis">halepensis</tp:taxon-name-part></tp:taxon-name></italic> (<xref ref-type="bibr" rid="B63">Pfeffer 1995</xref>; <xref ref-type="bibr" rid="B47">Lieutier et al. 2016</xref>). We collected it from <italic><tp:taxon-name><tp:taxon-name-part taxon-name-part-type="genus" reg="Abies">A.</tp:taxon-name-part><tp:taxon-name-part taxon-name-part-type="species" reg="cephalonica">cephalonica</tp:taxon-name-part></tp:taxon-name></italic>.</p></tp:treatment-sec><tp:treatment-sec sec-type="distribution" id="SECID0EOGCI"><title>Distribution.</title><p>According to the Palearctic catalogue (<xref ref-type="bibr" rid="B40">Knížek 2011</xref>), <italic><tp:taxon-name><tp:taxon-name-part taxon-name-part-type="genus" reg="Cryphalus">C.</tp:taxon-name-part><tp:taxon-name-part taxon-name-part-type="species" reg="numidicus">numidicus</tp:taxon-name-part></tp:taxon-name></italic> is found in Europe: Bulgaria, France, Greece, Italy, Spain, Switzerland; North Africa: Algeria, Egypt, Libya, Morocco, Tunisia. Asia: Turkey.</p><p>Except for Switzerland and Bulgaria, the current distribution of <italic><tp:taxon-name><tp:taxon-name-part taxon-name-part-type="genus" reg="Cryphalus">C.</tp:taxon-name-part><tp:taxon-name-part taxon-name-part-type="species" reg="numidicus">numidicus</tp:taxon-name-part></tp:taxon-name></italic> is confined to the Mediterranean region, following the distribution of the host species mentioned above. It is unclear if <italic><tp:taxon-name><tp:taxon-name-part taxon-name-part-type="genus" reg="Cryphalus">C.</tp:taxon-name-part><tp:taxon-name-part taxon-name-part-type="species" reg="numidicus">numidicus</tp:taxon-name-part></tp:taxon-name></italic> occur on <italic><tp:taxon-name><tp:taxon-name-part taxon-name-part-type="genus" reg="Abies">Abies</tp:taxon-name-part><tp:taxon-name-part taxon-name-part-type="species" reg="bornmuelleriana">bornmuelleriana</tp:taxon-name-part></tp:taxon-name></italic> Mattf., <italic><tp:taxon-name><tp:taxon-name-part taxon-name-part-type="genus" reg="Abies">Abies</tp:taxon-name-part><tp:taxon-name-part taxon-name-part-type="species" reg="cilicica">cilicica</tp:taxon-name-part></tp:taxon-name></italic> (Antoine &amp; Kotschy) Carrière and <italic><tp:taxon-name><tp:taxon-name-part taxon-name-part-type="genus" reg="Abies">A.</tp:taxon-name-part><tp:taxon-name-part taxon-name-part-type="species" reg="nordmanniana">nordmanniana</tp:taxon-name-part></tp:taxon-name></italic> in the East Mediterranean region, or if it is only <italic><tp:taxon-name><tp:taxon-name-part taxon-name-part-type="genus" reg="Cryphalus">C.</tp:taxon-name-part><tp:taxon-name-part taxon-name-part-type="species" reg="piceae">piceae</tp:taxon-name-part></tp:taxon-name></italic> that occurs there. We collected it in Greece from <italic><tp:taxon-name><tp:taxon-name-part taxon-name-part-type="genus" reg="Abies">A.</tp:taxon-name-part><tp:taxon-name-part taxon-name-part-type="species" reg="cephalonica">cephalonica</tp:taxon-name-part></tp:taxon-name></italic>. See Fig. <xref ref-type="fig" rid="F13">13A</xref> for distribution map.</p></tp:treatment-sec><tp:treatment-sec sec-type="Bionomics" id="SECID0EWJCI"><title>Bionomics.</title><p>We found adults in mating galleries near Kounoupia in Greece (<named-content xmlns:xlink="http://www.w3.org/1999/xlink" content-type="dwc:verbatimCoordinates" xlink:type="simple"><named-content content-type="geo-json" specific-use="{&#34;type&#34;:&#34;Point&#34;,&#34;coordinates&#34;:[22.812444,37.056083]}" id="NCID0E6JCI" xlink:type="simple">37°03'21.9"N, 22°48'44.8"E</named-content></named-content>) on 31<sup>st</sup> March 2019, on an <italic><tp:taxon-name><tp:taxon-name-part taxon-name-part-type="genus" reg="Abies">A.</tp:taxon-name-part><tp:taxon-name-part taxon-name-part-type="species" reg="cephalonica">cephalonica</tp:taxon-name-part></tp:taxon-name></italic> branch, attached to a tree that had fallen during winter, where the bark was still relatively fresh. The branches were recently infested, so activity must have started already in mid-March. This could suggest the possibility of two generations a year. A study by <xref ref-type="bibr" rid="B6">Beghami et al. (2020)</xref> showed that <italic><tp:taxon-name><tp:taxon-name-part taxon-name-part-type="genus" reg="Cryphalus">C.</tp:taxon-name-part><tp:taxon-name-part taxon-name-part-type="species" reg="numidicus">numidicus</tp:taxon-name-part></tp:taxon-name></italic> from Algeria was active in spring, summer, and autumn and that it could reach three generations per year, with two sister broods in early spring and summer and the second generation in mid-September to early November (under favourable weather conditions). <xref ref-type="bibr" rid="B47">Lieutier et al. (2016)</xref> stated “The species develops quickly and produces 1–2 generations per year depending on climatic conditions” and “the adults bore very irregular galleries (often invaded by fungi) within the phloem of thin bark on small branches of healthy trees”.</p></tp:treatment-sec><tp:treatment-sec sec-type="Economic significance" id="SECID0EELCI"><title>Economic significance.</title><p>According to <xref ref-type="bibr" rid="B47">Lieutier et al. (2016)</xref>, <italic><tp:taxon-name><tp:taxon-name-part taxon-name-part-type="genus" reg="Cryphalus">C.</tp:taxon-name-part><tp:taxon-name-part taxon-name-part-type="species" reg="numidicus">numidicus</tp:taxon-name-part></tp:taxon-name></italic> can cause primary damage if the population density is high and the species can be regarded as a primary and extremely dangerous pest because of its ability to infest and reproduce massively in young healthy trees. The species infests and kills apparently healthy hosts, causing the death of trees (<xref ref-type="bibr" rid="B47">Lieutier et al. 2016</xref>). Following Berghami et al. (2020), <italic><tp:taxon-name><tp:taxon-name-part taxon-name-part-type="genus" reg="Cryphalus">C.</tp:taxon-name-part><tp:taxon-name-part taxon-name-part-type="species" reg="numidicus">numidicus</tp:taxon-name-part></tp:taxon-name></italic> is a “pioneer” species able to establish on relatively freshly cut material, only four months old. <italic><tp:taxon-name><tp:taxon-name-part taxon-name-part-type="genus" reg="Cryphalus">Cryphalus</tp:taxon-name-part><tp:taxon-name-part taxon-name-part-type="species" reg="numidicus">numidicus</tp:taxon-name-part></tp:taxon-name></italic> prefers the middle and top part of trees and branches of small diameter. Attacks on cedars are initiated by both <italic><tp:taxon-name><tp:taxon-name-part taxon-name-part-type="genus" reg="Cryphalus">C.</tp:taxon-name-part><tp:taxon-name-part taxon-name-part-type="species" reg="numidicus">numidicus</tp:taxon-name-part></tp:taxon-name></italic> and <italic><tp:taxon-name><tp:taxon-name-part taxon-name-part-type="genus" reg="Phloeosinus">Phloeosinus</tp:taxon-name-part><tp:taxon-name-part taxon-name-part-type="species" reg="cedri">cedri</tp:taxon-name-part></tp:taxon-name></italic> C.N.F. Brisout de Barneville, 1883; however, only the latter can attack the crown and the mid-trunk of healthy cedars. After <italic><tp:taxon-name><tp:taxon-name-part taxon-name-part-type="genus" reg="Phloeosinus">P.</tp:taxon-name-part><tp:taxon-name-part taxon-name-part-type="species" reg="cedri">cedri</tp:taxon-name-part></tp:taxon-name></italic> attacks, <italic><tp:taxon-name><tp:taxon-name-part taxon-name-part-type="genus" reg="Cryphalus">C.</tp:taxon-name-part><tp:taxon-name-part taxon-name-part-type="species" reg="numidicus">numidicus</tp:taxon-name-part></tp:taxon-name></italic> further impairs cedar defences through massive attacks (<xref ref-type="bibr" rid="B6">Beghami et al. 2020</xref>).</p></tp:treatment-sec><tp:treatment-sec sec-type="remarks" id="SECID0EDOCI"><title>Remarks.</title><p>For discussion on the diagnostic characters separating <italic><tp:taxon-name><tp:taxon-name-part taxon-name-part-type="genus" reg="Cryphalus">C.</tp:taxon-name-part><tp:taxon-name-part taxon-name-part-type="species" reg="numidicus">numidicus</tp:taxon-name-part></tp:taxon-name></italic> from <italic><tp:taxon-name><tp:taxon-name-part taxon-name-part-type="genus" reg="Cryphalus">C.</tp:taxon-name-part><tp:taxon-name-part taxon-name-part-type="species" reg="piceae">piceae</tp:taxon-name-part></tp:taxon-name></italic>, see remarks for the latter species.</p></tp:treatment-sec><tp:treatment-sec><!--Section generated to contain objects referenced in tp:taxon-treatment.--><fig id="F8" position="float" orientation="portrait"><object-id xmlns:xlink="http://www.w3.org/1999/xlink" content-type="doi" xlink:type="simple">10.3897/zookeys.1179.101388.figure8</object-id><object-id xmlns:xlink="http://www.w3.org/1999/xlink" content-type="arpha" xlink:type="simple">A27A3EE6-2DB6-5CDE-8C53-3BFF78EC05BE</object-id><label>Figure 8.</label><caption><p>Species tree based on <abbrev xmlns:xlink="http://www.w3.org/1999/xlink" xlink:title="mitochondrial cytochrome c oxidase subunit I" id="ABBRID0EG4BG" xlink:type="simple">COI</abbrev> barcodes. Support values are given as posterior probability for Bayesian analysis and ultrafast bootstrap and SH-aLRT values for maximum likelihood analysis. Nodes coloured green for <abbrev xmlns:xlink="http://www.w3.org/1999/xlink" xlink:title="posterior probability values" id="ABBRID0EK4BG" xlink:type="simple">PP</abbrev> ≥ 0.90, UFB ≥ 80 and SH-aLRT ≥ 95, yellow for either <abbrev xmlns:xlink="http://www.w3.org/1999/xlink" xlink:title="posterior probability values" id="ABBRID0EO4BG" xlink:type="simple">PP</abbrev> ≥ 0.90, UFB ≥ 80 or SH-aLRT ≥ 95, and red for <abbrev xmlns:xlink="http://www.w3.org/1999/xlink" xlink:title="posterior probability values" id="ABBRID0ES4BG" xlink:type="simple">PP</abbrev> &lt; 0.90, UFB &lt; 80 and SH-aLRT &lt; 95.</p></caption><graphic xmlns:xlink="http://www.w3.org/1999/xlink" xlink:href="zookeys-1179-063_article-101388__-g008.jpg" position="float" orientation="portrait" xlink:type="simple" id="oo_903292.jpg"><uri content-type="original_file" xlink:type="simple">https://binary.pensoft.net/fig/903292</uri></graphic></fig><table-wrap id="T1" position="float" orientation="portrait"><label>Table 1.</label><caption><p>Examined material.</p></caption><table id="TID0EVBCI" rules="all"><tbody><tr><th rowspan="1" colspan="1">Species</th><th rowspan="1" colspan="1">No. of specimens</th><th rowspan="1" colspan="1">Country</th><th rowspan="1" colspan="1">Location</th><th rowspan="1" colspan="1">Coordinates</th><th rowspan="1" colspan="1">Collector</th></tr><tr><td rowspan="3" colspan="1">
                  <italic>
                    <tp:taxon-name><tp:taxon-name-part taxon-name-part-type="genus" reg="Cryphalus">Cryphalus</tp:taxon-name-part><tp:taxon-name-part taxon-name-part-type="species" reg="piceae">piceae</tp:taxon-name-part></tp:taxon-name>
                  </italic>
                </td><td rowspan="1" colspan="1">22</td><td rowspan="1" colspan="1">Austria</td><td rowspan="1" colspan="1">Hummelbach</td><td rowspan="1" colspan="1">
                  <named-content xmlns:xlink="http://www.w3.org/1999/xlink" content-type="dwc:verbatimCoordinates" xlink:type="simple">
                    <named-content content-type="geo-json" specific-use="{&#34;type&#34;:&#34;Point&#34;,&#34;coordinates&#34;:[15.362700,48.076300]}" id="NCID0EBPAE" xlink:type="simple">48.0763, 15.3627</named-content>
                  </named-content>
                </td><td rowspan="1" colspan="1">M. Justesen</td></tr><tr><td rowspan="1" colspan="1">8</td><td rowspan="1" colspan="1">Austria</td><td rowspan="1" colspan="1">Schönbuch</td><td rowspan="1" colspan="1">
                  <named-content xmlns:xlink="http://www.w3.org/1999/xlink" content-type="dwc:verbatimCoordinates" xlink:type="simple">
                    <named-content content-type="geo-json" specific-use="{&#34;type&#34;:&#34;Point&#34;,&#34;coordinates&#34;:[15.265700,48.166100]}" id="NCID0EZPAE" xlink:type="simple">48.1661, 15.2657</named-content>
                  </named-content>
                </td><td rowspan="1" colspan="1">M. Justesen</td></tr><tr><td rowspan="1" colspan="1">5</td><td rowspan="1" colspan="1">Austria</td><td rowspan="1" colspan="1">Spitz</td><td rowspan="1" colspan="1">
                  <named-content xmlns:xlink="http://www.w3.org/1999/xlink" content-type="dwc:verbatimCoordinates" xlink:type="simple">
                    <named-content content-type="geo-json" specific-use="{&#34;type&#34;:&#34;Point&#34;,&#34;coordinates&#34;:[15.404000,48.358500]}" id="NCID0ERQAE" xlink:type="simple">48.3585, 15.4040</named-content>
                  </named-content>
                </td><td rowspan="1" colspan="1">M. Justesen</td></tr><tr><td rowspan="2" colspan="1">
                  <italic>
                    <tp:taxon-name><tp:taxon-name-part taxon-name-part-type="genus" reg="Cryphalus">Cryphalus</tp:taxon-name-part><tp:taxon-name-part taxon-name-part-type="species" reg="asperatus">asperatus</tp:taxon-name-part></tp:taxon-name>
                  </italic>
                </td><td rowspan="1" colspan="1">23</td><td rowspan="1" colspan="1">Belgium</td><td rowspan="1" colspan="1">Momignies</td><td rowspan="1" colspan="1">
                  <named-content xmlns:xlink="http://www.w3.org/1999/xlink" content-type="dwc:verbatimCoordinates" xlink:type="simple">
                    <named-content content-type="geo-json" specific-use="{&#34;type&#34;:&#34;Point&#34;,&#34;coordinates&#34;:[4.156100,49.980100]}" id="NCID0EYRAE" xlink:type="simple">49.9801, 4.1561</named-content>
                  </named-content>
                </td><td rowspan="1" colspan="1">B. Moucheron</td></tr><tr><td rowspan="1" colspan="1">7</td><td rowspan="1" colspan="1">Belgium</td><td rowspan="1" colspan="1">Bellefontaine</td><td rowspan="1" colspan="1">
                  <named-content xmlns:xlink="http://www.w3.org/1999/xlink" content-type="dwc:verbatimCoordinates" xlink:type="simple">
                    <named-content content-type="geo-json" specific-use="{&#34;type&#34;:&#34;Point&#34;,&#34;coordinates&#34;:[4.970000,49.910000]}" id="NCID0EQSAE" xlink:type="simple">49.9100, 4.9700</named-content>
                  </named-content>
                </td><td rowspan="1" colspan="1">B. Moucheron</td></tr><tr><td rowspan="1" colspan="1">
                  <italic>
                    <tp:taxon-name><tp:taxon-name-part taxon-name-part-type="genus" reg="Cryphalus">Cryphalus</tp:taxon-name-part><tp:taxon-name-part taxon-name-part-type="species" reg="piceae">piceae</tp:taxon-name-part></tp:taxon-name>
                  </italic>
                </td><td rowspan="1" colspan="1">13</td><td rowspan="1" colspan="1">Belgium</td><td rowspan="1" colspan="1">Robechies</td><td rowspan="1" colspan="1">
                  <named-content xmlns:xlink="http://www.w3.org/1999/xlink" content-type="dwc:verbatimCoordinates" xlink:type="simple">
                    <named-content content-type="geo-json" specific-use="{&#34;type&#34;:&#34;Point&#34;,&#34;coordinates&#34;:[4.270000,50.090000]}" id="NCID0EXTAE" xlink:type="simple">50.0900, 4.2700</named-content>
                  </named-content>
                </td><td rowspan="1" colspan="1">B. Moucheron</td></tr><tr><td rowspan="4" colspan="1">
                  <italic>
                    <tp:taxon-name><tp:taxon-name-part taxon-name-part-type="genus" reg="Cryphalus">Cryphalus</tp:taxon-name-part><tp:taxon-name-part taxon-name-part-type="species" reg="asperatus">asperatus</tp:taxon-name-part></tp:taxon-name>
                  </italic>
                </td><td rowspan="1" colspan="1">22</td><td rowspan="1" colspan="1">Czechia</td><td rowspan="1" colspan="1">Brdy</td><td rowspan="1" colspan="1">
                  <named-content xmlns:xlink="http://www.w3.org/1999/xlink" content-type="dwc:verbatimCoordinates" xlink:type="simple">
                    <named-content content-type="geo-json" specific-use="{&#34;type&#34;:&#34;Point&#34;,&#34;coordinates&#34;:[13.960000,49.750000]}" id="NCID0E5UAE" xlink:type="simple">49.7500, 13.9600</named-content>
                  </named-content>
                </td><td rowspan="1" colspan="1">M. Justesen</td></tr><tr><td rowspan="1" colspan="1">1</td><td rowspan="1" colspan="1">Czechia</td><td rowspan="1" colspan="1">Silesia</td><td rowspan="1" colspan="1">
                  <named-content xmlns:xlink="http://www.w3.org/1999/xlink" content-type="dwc:verbatimCoordinates" xlink:type="simple">
                    <named-content content-type="geo-json" specific-use="{&#34;type&#34;:&#34;Point&#34;,&#34;coordinates&#34;:[18.124500,49.965000]}" id="NCID0EWVAE" xlink:type="simple">49.9650, 18.1245</named-content>
                  </named-content>
                </td><td rowspan="1" colspan="1">A./M. Knížek</td></tr><tr><td rowspan="1" colspan="1">36</td><td rowspan="1" colspan="1">Denmark</td><td rowspan="1" colspan="1">Christiansfeld</td><td rowspan="1" colspan="1">
                  <named-content xmlns:xlink="http://www.w3.org/1999/xlink" content-type="dwc:verbatimCoordinates" xlink:type="simple">
                    <named-content content-type="geo-json" specific-use="{&#34;type&#34;:&#34;Point&#34;,&#34;coordinates&#34;:[9.435900,55.363300]}" id="NCID0EOWAE" xlink:type="simple">55.3633, 9.4359</named-content>
                  </named-content>
                </td><td rowspan="1" colspan="1">M. Justesen</td></tr><tr><td rowspan="1" colspan="1">48</td><td rowspan="1" colspan="1">Denmark</td><td rowspan="1" colspan="1">Gisselfeld</td><td rowspan="1" colspan="1">
                  <named-content xmlns:xlink="http://www.w3.org/1999/xlink" content-type="dwc:verbatimCoordinates" xlink:type="simple">
                    <named-content content-type="geo-json" specific-use="{&#34;type&#34;:&#34;Point&#34;,&#34;coordinates&#34;:[11.953600,55.269400]}" id="NCID0EGXAE" xlink:type="simple">55.2694, 11.9536</named-content>
                  </named-content>
                </td><td rowspan="1" colspan="1">M. Justesen</td></tr><tr><td rowspan="1" colspan="1">
                  <italic>
                    <tp:taxon-name><tp:taxon-name-part taxon-name-part-type="genus" reg="Cryphalus">Cryphalus</tp:taxon-name-part><tp:taxon-name-part taxon-name-part-type="species" reg="piceae">piceae</tp:taxon-name-part></tp:taxon-name>
                  </italic>
                </td><td rowspan="1" colspan="1">50</td><td rowspan="1" colspan="1">Denmark</td><td rowspan="1" colspan="1">Jyderup</td><td rowspan="1" colspan="1">
                  <named-content xmlns:xlink="http://www.w3.org/1999/xlink" content-type="dwc:verbatimCoordinates" xlink:type="simple">
                    <named-content content-type="geo-json" specific-use="{&#34;type&#34;:&#34;Point&#34;,&#34;coordinates&#34;:[11.424400,55.615800]}" id="NCID0ENYAE" xlink:type="simple">55.6158, 11.4244</named-content>
                  </named-content>
                </td><td rowspan="1" colspan="1">M. Justesen</td></tr><tr><td rowspan="2" colspan="1">
                  <italic>
                    <tp:taxon-name><tp:taxon-name-part taxon-name-part-type="genus" reg="Cryphalus">Cryphalus</tp:taxon-name-part><tp:taxon-name-part taxon-name-part-type="species" reg="asperatus">asperatus</tp:taxon-name-part></tp:taxon-name>
                  </italic>
                </td><td rowspan="1" colspan="1">6</td><td rowspan="1" colspan="1">Denmark</td><td rowspan="1" colspan="1">Jyderup</td><td rowspan="1" colspan="1">
                  <named-content xmlns:xlink="http://www.w3.org/1999/xlink" content-type="dwc:verbatimCoordinates" xlink:type="simple">
                    <named-content content-type="geo-json" specific-use="{&#34;type&#34;:&#34;Point&#34;,&#34;coordinates&#34;:[11.424400,55.615800]}" id="NCID0EUZAE" xlink:type="simple">55.6158, 11.4244</named-content>
                  </named-content>
                </td><td rowspan="1" colspan="1">M. Justesen</td></tr><tr><td rowspan="1" colspan="1">19</td><td rowspan="1" colspan="1">Denmark</td><td rowspan="1" colspan="1">Skærbæk</td><td rowspan="1" colspan="1">
                  <named-content xmlns:xlink="http://www.w3.org/1999/xlink" content-type="dwc:verbatimCoordinates" xlink:type="simple">
                    <named-content content-type="geo-json" specific-use="{&#34;type&#34;:&#34;Point&#34;,&#34;coordinates&#34;:[8.840000,55.170000]}" id="NCID0EM1AE" xlink:type="simple">55.1700, 8.8400</named-content>
                  </named-content>
                </td><td rowspan="1" colspan="1">M. Justesen</td></tr><tr><td rowspan="1" colspan="1">
                  <italic>
                    <tp:taxon-name><tp:taxon-name-part taxon-name-part-type="genus" reg="Cryphalus">Cryphalus</tp:taxon-name-part><tp:taxon-name-part taxon-name-part-type="species" reg="piceae">piceae</tp:taxon-name-part></tp:taxon-name>
                  </italic>
                </td><td rowspan="1" colspan="1">14</td><td rowspan="1" colspan="1">Denmark</td><td rowspan="1" colspan="1">Skørping</td><td rowspan="1" colspan="1">
                  <named-content xmlns:xlink="http://www.w3.org/1999/xlink" content-type="dwc:verbatimCoordinates" xlink:type="simple">
                    <named-content content-type="geo-json" specific-use="{&#34;type&#34;:&#34;Point&#34;,&#34;coordinates&#34;:[10.026000,56.862800]}" id="NCID0ET2AE" xlink:type="simple">56.8628, 10.0260</named-content>
                  </named-content>
                </td><td rowspan="1" colspan="1">M. Justesen</td></tr><tr><td rowspan="1" colspan="1">
                  <italic>
                    <tp:taxon-name><tp:taxon-name-part taxon-name-part-type="genus" reg="Cryphalus">Cryphalus</tp:taxon-name-part><tp:taxon-name-part taxon-name-part-type="species" reg="intermedius">intermedius</tp:taxon-name-part></tp:taxon-name>
                  </italic>
                </td><td rowspan="1" colspan="1">18</td><td rowspan="1" colspan="1">Germany</td><td rowspan="1" colspan="1">Dresden</td><td rowspan="1" colspan="1">
                  <named-content xmlns:xlink="http://www.w3.org/1999/xlink" content-type="dwc:verbatimCoordinates" xlink:type="simple">
                    <named-content content-type="geo-json" specific-use="{&#34;type&#34;:&#34;Point&#34;,&#34;coordinates&#34;:[14.482500,51.074000]}" id="NCID0E13AE" xlink:type="simple">51.0740, 14.4825</named-content>
                  </named-content>
                </td><td rowspan="1" colspan="1">M. Justesen</td></tr><tr><td rowspan="1" colspan="1">
                  <italic>
                    <tp:taxon-name><tp:taxon-name-part taxon-name-part-type="genus" reg="Cryphalus">Cryphalus</tp:taxon-name-part><tp:taxon-name-part taxon-name-part-type="species" reg="piceae">piceae</tp:taxon-name-part></tp:taxon-name>
                  </italic>
                </td><td rowspan="1" colspan="1">100</td><td rowspan="1" colspan="1">Germany</td><td rowspan="1" colspan="1">Baden-Württemberg</td><td rowspan="1" colspan="1">
                  <named-content xmlns:xlink="http://www.w3.org/1999/xlink" content-type="dwc:verbatimCoordinates" xlink:type="simple">
                    <named-content content-type="geo-json" specific-use="{&#34;type&#34;:&#34;Point&#34;,&#34;coordinates&#34;:[9.000000,48.400000]}" id="NCID0EB5AE" xlink:type="simple">48.4000, 9.0000</named-content>
                  </named-content>
                </td><td rowspan="1" colspan="1">H. Gebhardt</td></tr><tr><td rowspan="1" colspan="1">
                  <italic>
                    <tp:taxon-name><tp:taxon-name-part taxon-name-part-type="genus" reg="Cryphalus">Cryphalus</tp:taxon-name-part><tp:taxon-name-part taxon-name-part-type="species" reg="numidicus">numidicus</tp:taxon-name-part></tp:taxon-name>
                  </italic>
                </td><td rowspan="1" colspan="1">55</td><td rowspan="1" colspan="1">Greece</td><td rowspan="1" colspan="1">Leonidio</td><td rowspan="1" colspan="1">
                  <named-content xmlns:xlink="http://www.w3.org/1999/xlink" content-type="dwc:verbatimCoordinates" xlink:type="simple">
                    <named-content content-type="geo-json" specific-use="{&#34;type&#34;:&#34;Point&#34;,&#34;coordinates&#34;:[22.812400,37.056000]}" id="NCID0EI6AE" xlink:type="simple">37.0560, 22.8124</named-content>
                  </named-content>
                </td><td rowspan="1" colspan="1">M. Justesen</td></tr><tr><td rowspan="1" colspan="1">
                  <italic>
                    <tp:taxon-name><tp:taxon-name-part taxon-name-part-type="genus" reg="Cryphalus">Cryphalus</tp:taxon-name-part><tp:taxon-name-part taxon-name-part-type="species" reg="piceae">piceae</tp:taxon-name-part></tp:taxon-name>
                  </italic>
                </td><td rowspan="1" colspan="1">113</td><td rowspan="1" colspan="1">Hungary</td><td rowspan="1" colspan="1">Sopron</td><td rowspan="1" colspan="1">
                  <named-content xmlns:xlink="http://www.w3.org/1999/xlink" content-type="dwc:verbatimCoordinates" xlink:type="simple">
                    <named-content content-type="geo-json" specific-use="{&#34;type&#34;:&#34;Point&#34;,&#34;coordinates&#34;:[16.490000,47.650000]}" id="NCID0EQAAG" xlink:type="simple">47.6500, 16.4900</named-content>
                  </named-content>
                </td><td rowspan="1" colspan="1">F. Lakatos</td></tr><tr><td rowspan="1" colspan="1">
                  <italic>
                    <tp:taxon-name><tp:taxon-name-part taxon-name-part-type="genus" reg="Cryphalus">Cryphalus</tp:taxon-name-part><tp:taxon-name-part taxon-name-part-type="species" reg="asperatus">asperatus</tp:taxon-name-part></tp:taxon-name>
                  </italic>
                </td><td rowspan="1" colspan="1">98</td><td rowspan="1" colspan="1">Netherlands</td><td rowspan="1" colspan="1">Ameland</td><td rowspan="1" colspan="1">
                  <named-content xmlns:xlink="http://www.w3.org/1999/xlink" content-type="dwc:verbatimCoordinates" xlink:type="simple">
                    <named-content content-type="geo-json" specific-use="{&#34;type&#34;:&#34;Point&#34;,&#34;coordinates&#34;:[5.806800,53.454100]}" id="NCID0EXBAG" xlink:type="simple">53.4541, 5.8068</named-content>
                  </named-content>
                </td><td rowspan="1" colspan="1">T. Heijerman</td></tr><tr><td rowspan="2" colspan="1">
                  <italic>
                    <tp:taxon-name><tp:taxon-name-part taxon-name-part-type="genus" reg="Cryphalus">Cryphalus</tp:taxon-name-part><tp:taxon-name-part taxon-name-part-type="species" reg="saltuarius">saltuarius</tp:taxon-name-part></tp:taxon-name>
                  </italic>
                </td><td rowspan="1" colspan="1">72</td><td rowspan="1" colspan="1">Norway</td><td rowspan="1" colspan="1">Østby</td><td rowspan="1" colspan="1">
                  <named-content xmlns:xlink="http://www.w3.org/1999/xlink" content-type="dwc:verbatimCoordinates" xlink:type="simple">
                    <named-content content-type="geo-json" specific-use="{&#34;type&#34;:&#34;Point&#34;,&#34;coordinates&#34;:[11.638600,63.097100]}" id="NCID0E5CAG" xlink:type="simple">63.0971, 11.6386</named-content>
                  </named-content>
                </td><td rowspan="1" colspan="1">M. Justesen</td></tr><tr><td rowspan="1" colspan="1">5</td><td rowspan="1" colspan="1">Norway</td><td rowspan="1" colspan="1">Sandvika</td><td rowspan="1" colspan="1">
                  <named-content xmlns:xlink="http://www.w3.org/1999/xlink" content-type="dwc:verbatimCoordinates" xlink:type="simple">
                    <named-content content-type="geo-json" specific-use="{&#34;type&#34;:&#34;Point&#34;,&#34;coordinates&#34;:[13.570000,64.460000]}" id="NCID0EWDAG" xlink:type="simple">64.4600, 13.5700</named-content>
                  </named-content>
                </td><td rowspan="1" colspan="1">Å. Lindelow</td></tr><tr><td rowspan="6" colspan="1">
                  <italic>
                    <tp:taxon-name><tp:taxon-name-part taxon-name-part-type="genus" reg="Cryphalus">Cryphalus</tp:taxon-name-part><tp:taxon-name-part taxon-name-part-type="species" reg="asperatus">asperatus</tp:taxon-name-part></tp:taxon-name>
                  </italic>
                </td><td rowspan="1" colspan="1">6</td><td rowspan="1" colspan="1">Poland</td><td rowspan="1" colspan="1">Nowa Morawa</td><td rowspan="1" colspan="1">
                  <named-content xmlns:xlink="http://www.w3.org/1999/xlink" content-type="dwc:verbatimCoordinates" xlink:type="simple">
                    <named-content content-type="geo-json" specific-use="{&#34;type&#34;:&#34;Point&#34;,&#34;coordinates&#34;:[16.925300,50.233100]}" id="NCID0E4EAG" xlink:type="simple">50.2331, 16.9253</named-content>
                  </named-content>
                </td><td rowspan="1" colspan="1">M. Justesen</td></tr><tr><td rowspan="1" colspan="1">6</td><td rowspan="1" colspan="1">Romania</td><td rowspan="1" colspan="1">Cacica</td><td rowspan="1" colspan="1">
                  <named-content xmlns:xlink="http://www.w3.org/1999/xlink" content-type="dwc:verbatimCoordinates" xlink:type="simple">
                    <named-content content-type="geo-json" specific-use="{&#34;type&#34;:&#34;Point&#34;,&#34;coordinates&#34;:[25.927500,47.589100]}" id="NCID0EVFAG" xlink:type="simple">47.5891, 25.9275</named-content>
                  </named-content>
                </td><td rowspan="1" colspan="1">N. Olenici</td></tr><tr><td rowspan="1" colspan="1">23</td><td rowspan="1" colspan="1">Romania</td><td rowspan="1" colspan="1">Carlibaba</td><td rowspan="1" colspan="1">
                  <named-content xmlns:xlink="http://www.w3.org/1999/xlink" content-type="dwc:verbatimCoordinates" xlink:type="simple">
                    <named-content content-type="geo-json" specific-use="{&#34;type&#34;:&#34;Point&#34;,&#34;coordinates&#34;:[25.193300,47.601600]}" id="NCID0ENGAG" xlink:type="simple">47.6016, 25.1933</named-content>
                  </named-content>
                </td><td rowspan="1" colspan="1">N. Olenici</td></tr><tr><td rowspan="1" colspan="1">6</td><td rowspan="1" colspan="1">Romania</td><td rowspan="1" colspan="1">Poiana Brașov</td><td rowspan="1" colspan="1">
                  <named-content xmlns:xlink="http://www.w3.org/1999/xlink" content-type="dwc:verbatimCoordinates" xlink:type="simple">
                    <named-content content-type="geo-json" specific-use="{&#34;type&#34;:&#34;Point&#34;,&#34;coordinates&#34;:[25.566900,45.596900]}" id="NCID0EFHAG" xlink:type="simple">45.5969, 25.5669</named-content>
                  </named-content>
                </td><td rowspan="1" colspan="1">N. Olenici</td></tr><tr><td rowspan="1" colspan="1">31</td><td rowspan="1" colspan="1">Romania</td><td rowspan="1" colspan="1">Sucevița</td><td rowspan="1" colspan="1">
                  <named-content xmlns:xlink="http://www.w3.org/1999/xlink" content-type="dwc:verbatimCoordinates" xlink:type="simple">
                    <named-content content-type="geo-json" specific-use="{&#34;type&#34;:&#34;Point&#34;,&#34;coordinates&#34;:[25.639100,47.760300]}" id="NCID0E4HAG" xlink:type="simple">47.7603, 25.6391</named-content>
                  </named-content>
                </td><td rowspan="1" colspan="1">N. Olenici</td></tr><tr><td rowspan="1" colspan="1">18</td><td rowspan="1" colspan="1">Romania</td><td rowspan="1" colspan="1">Cacica 2</td><td rowspan="1" colspan="1">
                  <named-content xmlns:xlink="http://www.w3.org/1999/xlink" content-type="dwc:verbatimCoordinates" xlink:type="simple">
                    <named-content content-type="geo-json" specific-use="{&#34;type&#34;:&#34;Point&#34;,&#34;coordinates&#34;:[25.849400,47.644400]}" id="NCID0EVIAG" xlink:type="simple">47.6444, 25.8494</named-content>
                  </named-content>
                </td><td rowspan="1" colspan="1">N. Olenici</td></tr><tr><td rowspan="4" colspan="1">
                  <italic>
                    <tp:taxon-name><tp:taxon-name-part taxon-name-part-type="genus" reg="Cryphalus">Cryphalus</tp:taxon-name-part><tp:taxon-name-part taxon-name-part-type="species" reg="piceae">piceae</tp:taxon-name-part></tp:taxon-name>
                  </italic>
                </td><td rowspan="1" colspan="1">12</td><td rowspan="1" colspan="1">Romania</td><td rowspan="1" colspan="1">Cacica</td><td rowspan="1" colspan="1">
                  <named-content xmlns:xlink="http://www.w3.org/1999/xlink" content-type="dwc:verbatimCoordinates" xlink:type="simple">
                    <named-content content-type="geo-json" specific-use="{&#34;type&#34;:&#34;Point&#34;,&#34;coordinates&#34;:[25.927500,47.589100]}" id="NCID0E3JAG" xlink:type="simple">47.5891, 25.9275</named-content>
                  </named-content>
                </td><td rowspan="1" colspan="1">N. Olenici</td></tr><tr><td rowspan="1" colspan="1">8</td><td rowspan="1" colspan="1">Romania</td><td rowspan="1" colspan="1">Cacica 2</td><td rowspan="1" colspan="1">
                  <named-content xmlns:xlink="http://www.w3.org/1999/xlink" content-type="dwc:verbatimCoordinates" xlink:type="simple">
                    <named-content content-type="geo-json" specific-use="{&#34;type&#34;:&#34;Point&#34;,&#34;coordinates&#34;:[25.849400,47.644400]}" id="NCID0EUKAG" xlink:type="simple">47.6444 25.8494</named-content>
                  </named-content>
                </td><td rowspan="1" colspan="1">N. Olenici</td></tr><tr><td rowspan="1" colspan="1">3</td><td rowspan="1" colspan="1">Romania</td><td rowspan="1" colspan="1">Poiana Brașov</td><td rowspan="1" colspan="1">
                  <named-content xmlns:xlink="http://www.w3.org/1999/xlink" content-type="dwc:verbatimCoordinates" xlink:type="simple">
                    <named-content content-type="geo-json" specific-use="{&#34;type&#34;:&#34;Point&#34;,&#34;coordinates&#34;:[25.566900,45.596900]}" id="NCID0EMLAG" xlink:type="simple">45.5969, 25.5669</named-content>
                  </named-content>
                </td><td rowspan="1" colspan="1">N. Olenici</td></tr><tr><td rowspan="1" colspan="1">1</td><td rowspan="1" colspan="1">Romania</td><td rowspan="1" colspan="1">Sucevița</td><td rowspan="1" colspan="1">
                  <named-content xmlns:xlink="http://www.w3.org/1999/xlink" content-type="dwc:verbatimCoordinates" xlink:type="simple">
                    <named-content content-type="geo-json" specific-use="{&#34;type&#34;:&#34;Point&#34;,&#34;coordinates&#34;:[25.639100,47.760300]}" id="NCID0EEMAG" xlink:type="simple">47.7603, 25.6391</named-content>
                  </named-content>
                </td><td rowspan="1" colspan="1">N. Olenici</td></tr><tr><td rowspan="2" colspan="1">
                  <italic>
                    <tp:taxon-name><tp:taxon-name-part taxon-name-part-type="genus" reg="Cryphalus">Cryphalus</tp:taxon-name-part><tp:taxon-name-part taxon-name-part-type="species" reg="asperatus">asperatus</tp:taxon-name-part></tp:taxon-name>
                  </italic>
                </td><td rowspan="1" colspan="1">14</td><td rowspan="1" colspan="1">Slovakia</td><td rowspan="1" colspan="1">Bystrina</td><td rowspan="1" colspan="1">
                  <named-content xmlns:xlink="http://www.w3.org/1999/xlink" content-type="dwc:verbatimCoordinates" xlink:type="simple">
                    <named-content content-type="geo-json" specific-use="{&#34;type&#34;:&#34;Point&#34;,&#34;coordinates&#34;:[19.591100,49.031800]}" id="NCID0ELNAG" xlink:type="simple">49.0318, 19.5911</named-content>
                  </named-content>
                </td><td rowspan="1" colspan="1">Unknown</td></tr><tr><td rowspan="1" colspan="1">44</td><td rowspan="1" colspan="1">Slovakia</td><td rowspan="1" colspan="1">Liptovský Mikuláš</td><td rowspan="1" colspan="1">
                  <named-content xmlns:xlink="http://www.w3.org/1999/xlink" content-type="dwc:verbatimCoordinates" xlink:type="simple">
                    <named-content content-type="geo-json" specific-use="{&#34;type&#34;:&#34;Point&#34;,&#34;coordinates&#34;:[19.587800,48.972400]}" id="NCID0EDOAG" xlink:type="simple">48.9724, 19.5878</named-content>
                  </named-content>
                </td><td rowspan="1" colspan="1">Unknown</td></tr><tr><td rowspan="3" colspan="1">
                  <italic>
                    <tp:taxon-name><tp:taxon-name-part taxon-name-part-type="genus" reg="Cryphalus">Cryphalus</tp:taxon-name-part><tp:taxon-name-part taxon-name-part-type="species" reg="saltuarius">saltuarius</tp:taxon-name-part></tp:taxon-name>
                  </italic>
                </td><td rowspan="1" colspan="1">3</td><td rowspan="1" colspan="1">Sweden</td><td rowspan="1" colspan="1">Björkvattnet</td><td rowspan="1" colspan="1">
                  <named-content xmlns:xlink="http://www.w3.org/1999/xlink" content-type="dwc:verbatimCoordinates" xlink:type="simple">
                    <named-content content-type="geo-json" specific-use="{&#34;type&#34;:&#34;Point&#34;,&#34;coordinates&#34;:[13.770000,64.600000]}" id="NCID0EKPAG" xlink:type="simple">64.6000, 13.7700</named-content>
                  </named-content>
                </td><td rowspan="1" colspan="1">Å. Lindelow</td></tr><tr><td rowspan="1" colspan="1">6</td><td rowspan="1" colspan="1">Sweden</td><td rowspan="1" colspan="1">Gåddede</td><td rowspan="1" colspan="1">
                  <named-content xmlns:xlink="http://www.w3.org/1999/xlink" content-type="dwc:verbatimCoordinates" xlink:type="simple">
                    <named-content content-type="geo-json" specific-use="{&#34;type&#34;:&#34;Point&#34;,&#34;coordinates&#34;:[14.130000,64.500000]}" id="NCID0ECQAG" xlink:type="simple">64.5000, 14.1300</named-content>
                  </named-content>
                </td><td rowspan="1" colspan="1">Å. Lindelow</td></tr><tr><td rowspan="1" colspan="1">12</td><td rowspan="1" colspan="1">Sweden</td><td rowspan="1" colspan="1">Strömsund</td><td rowspan="1" colspan="1">
                  <named-content xmlns:xlink="http://www.w3.org/1999/xlink" content-type="dwc:verbatimCoordinates" xlink:type="simple">
                    <named-content content-type="geo-json" specific-use="{&#34;type&#34;:&#34;Point&#34;,&#34;coordinates&#34;:[14.640000,64.360000]}" id="NCID0E1QAG" xlink:type="simple">64.3600, 14.6400</named-content>
                  </named-content>
                </td><td rowspan="1" colspan="1">Å. Lindelow</td></tr><tr><td rowspan="2" colspan="1">
                  <italic>
                    <tp:taxon-name><tp:taxon-name-part taxon-name-part-type="genus" reg="Cryphalus">Cryphalus</tp:taxon-name-part><tp:taxon-name-part taxon-name-part-type="species" reg="asperatus">asperatus</tp:taxon-name-part></tp:taxon-name>
                  </italic>
                </td><td rowspan="1" colspan="1">5</td><td rowspan="1" colspan="1">Switzerland</td><td rowspan="1" colspan="1">Delemont</td><td rowspan="1" colspan="1">
                  <named-content xmlns:xlink="http://www.w3.org/1999/xlink" content-type="dwc:verbatimCoordinates" xlink:type="simple">
                    <named-content content-type="geo-json" specific-use="{&#34;type&#34;:&#34;Point&#34;,&#34;coordinates&#34;:[7.329100,47.372900]}" id="NCID0EBSAG" xlink:type="simple">47.3729, 7.3291</named-content>
                  </named-content>
                </td><td rowspan="1" colspan="1">M. Justesen</td></tr><tr><td rowspan="1" colspan="1">187</td><td rowspan="1" colspan="1">Switzerland</td><td rowspan="1" colspan="1">Soyhières</td><td rowspan="1" colspan="1">
                  <named-content xmlns:xlink="http://www.w3.org/1999/xlink" content-type="dwc:verbatimCoordinates" xlink:type="simple">
                    <named-content content-type="geo-json" specific-use="{&#34;type&#34;:&#34;Point&#34;,&#34;coordinates&#34;:[7.383400,47.388300]}" id="NCID0EZSAG" xlink:type="simple">47.3883, 7.3834</named-content>
                  </named-content>
                </td><td rowspan="1" colspan="1">M. Justesen</td></tr><tr><td rowspan="1" colspan="1">
                  <italic>
                    <tp:taxon-name><tp:taxon-name-part taxon-name-part-type="genus" reg="Cryphalus">Cryphalus</tp:taxon-name-part><tp:taxon-name-part taxon-name-part-type="species" reg="piceae">piceae</tp:taxon-name-part></tp:taxon-name>
                  </italic>
                </td><td rowspan="1" colspan="1">125</td><td rowspan="1" colspan="1">Switzerland</td><td rowspan="1" colspan="1">Delemont</td><td rowspan="1" colspan="1">
                  <named-content xmlns:xlink="http://www.w3.org/1999/xlink" content-type="dwc:verbatimCoordinates" xlink:type="simple">
                    <named-content content-type="geo-json" specific-use="{&#34;type&#34;:&#34;Point&#34;,&#34;coordinates&#34;:[7.329100,47.372900]}" id="NCID0EAUAG" xlink:type="simple">47.3729, 7.3291</named-content>
                  </named-content>
                </td><td rowspan="1" colspan="1">M. Justesen</td></tr></tbody></table></table-wrap><fig id="F2" position="float" orientation="portrait"><object-id xmlns:xlink="http://www.w3.org/1999/xlink" content-type="doi" xlink:type="simple">10.3897/zookeys.1179.101388.figure2</object-id><object-id xmlns:xlink="http://www.w3.org/1999/xlink" content-type="arpha" xlink:type="simple">99D383E2-C0F4-5B42-9037-80C5DE76D211</object-id><label>Figure 2.</label><caption><p>The variation of measured characters in five European <italic><tp:taxon-name><tp:taxon-name-part taxon-name-part-type="genus" reg="Cryphalus">Cryphalus</tp:taxon-name-part></tp:taxon-name></italic> species. Pronotal lateral setae, mid (mm), refers to the length of the lateral setae on pronotum between the summit and the apex.</p></caption><graphic xmlns:xlink="http://www.w3.org/1999/xlink" xlink:href="zookeys-1179-063_article-101388__-g002.jpg" position="float" orientation="portrait" xlink:type="simple" id="oo_903286.jpg"><uri content-type="original_file" xlink:type="simple">https://binary.pensoft.net/fig/903286</uri></graphic></fig><fig id="F7" position="float" orientation="portrait"><object-id xmlns:xlink="http://www.w3.org/1999/xlink" content-type="doi" xlink:type="simple">10.3897/zookeys.1179.101388.figure7</object-id><object-id xmlns:xlink="http://www.w3.org/1999/xlink" content-type="arpha" xlink:type="simple">7E8D0432-9B68-53CE-ABEB-2FC6F3843832</object-id><label>Figure 7.</label><caption><p>Proventricules of the five native <italic><tp:taxon-name><tp:taxon-name-part taxon-name-part-type="genus" reg="Cryphalus">Cryphalus</tp:taxon-name-part></tp:taxon-name></italic> species currently recognised in Europe.</p></caption><graphic xmlns:xlink="http://www.w3.org/1999/xlink" xlink:href="zookeys-1179-063_article-101388__-g007.jpg" position="float" orientation="portrait" xlink:type="simple" id="oo_903291.jpg"><uri content-type="original_file" xlink:type="simple">https://binary.pensoft.net/fig/903291</uri></graphic></fig><fig id="F11" position="float" orientation="portrait"><object-id xmlns:xlink="http://www.w3.org/1999/xlink" content-type="doi" xlink:type="simple">10.3897/zookeys.1179.101388.figure11</object-id><object-id xmlns:xlink="http://www.w3.org/1999/xlink" content-type="arpha" xlink:type="simple">21B8B60D-70F4-5E4C-AF0A-10F446A94840</object-id><label>Figure 11.</label><caption><p>Sexual dimorphism of ventrite in <italic><tp:taxon-name><tp:taxon-name-part taxon-name-part-type="genus" reg="Cryphalus">Cryphalus</tp:taxon-name-part></tp:taxon-name></italic> spp.</p></caption><graphic xmlns:xlink="http://www.w3.org/1999/xlink" xlink:href="zookeys-1179-063_article-101388__-g011.jpg" position="float" orientation="portrait" xlink:type="simple" id="oo_903295.jpg"><uri content-type="original_file" xlink:type="simple">https://binary.pensoft.net/fig/903295</uri></graphic></fig><fig id="F5" position="float" orientation="portrait"><object-id xmlns:xlink="http://www.w3.org/1999/xlink" content-type="doi" xlink:type="simple">10.3897/zookeys.1179.101388.figure5</object-id><object-id xmlns:xlink="http://www.w3.org/1999/xlink" content-type="arpha" xlink:type="simple">2483DC13-D2BD-55E0-A6FE-3A5C086295FD</object-id><label>Figure 5.</label><caption><p>Lateral and dorsal illustration of male genitalia of five European <italic><tp:taxon-name><tp:taxon-name-part taxon-name-part-type="genus" reg="Cryphalus">Cryphalus</tp:taxon-name-part></tp:taxon-name></italic> species.</p></caption><graphic xmlns:xlink="http://www.w3.org/1999/xlink" xlink:href="zookeys-1179-063_article-101388__-g005.jpg" position="float" orientation="portrait" xlink:type="simple" id="oo_903289.jpg"><uri content-type="original_file" xlink:type="simple">https://binary.pensoft.net/fig/903289</uri></graphic></fig></tp:treatment-sec><ref-list><ref id="B16"><mixed-citation xmlns:xlink="http://www.w3.org/1999/xlink" xlink:type="simple"><person-group><name name-style="western"><surname>Eichhoff</surname><given-names>WJ</given-names></name></person-group> (<year>1878b</year>) Ratio, descriptio, emendatio eorum Tomicinorum qui sunt in Dr medic. Chapuisii et autoris ipsius collectionibus et quos praeterea recognovit scriptor. Mémoires de la Société Royale des Sciences de Liège. Série 2e(8): 1–531. [+ pl. I–V.]</mixed-citation></ref><ref id="B26"><mixed-citation xmlns:xlink="http://www.w3.org/1999/xlink" xlink:type="simple"><person-group><name name-style="western"><surname>Horn</surname><given-names>W</given-names></name><name name-style="western"><surname>Kahle</surname><given-names>I</given-names></name><name name-style="western"><surname>Friese</surname><given-names>G</given-names></name><name name-style="western"><surname>Gaedike</surname><given-names>R</given-names></name></person-group> (<year>1990a</year>) <source>Collectiones Entomologicae, ein Kompendium über den Verbleib Entomologischer Sammlungen der Welt bis 1960. Teil I: A bis K.</source><publisher-name>Akademie der Landwirtschaftswissenschaften der Deutschen Demokratischen Republik</publisher-name>, <publisher-loc>Berlin, Germany</publisher-loc>, <size units="page">220 pp</size>.</mixed-citation></ref><ref id="B86"><mixed-citation xmlns:xlink="http://www.w3.org/1999/xlink" xlink:type="simple"><person-group><name name-style="western"><surname>Wood</surname><given-names>SL</given-names></name></person-group> (<year>1992a</year>) <article-title>Nomenclatural changes in <tp:taxon-name><tp:taxon-name-part taxon-name-part-type="family">Scolytidae</tp:taxon-name-part></tp:taxon-name> and <tp:taxon-name><tp:taxon-name-part taxon-name-part-type="family">Platypodidae</tp:taxon-name-part></tp:taxon-name> (<tp:taxon-name><tp:taxon-name-part taxon-name-part-type="order">Coleoptera</tp:taxon-name-part></tp:taxon-name>).</article-title><source>The Great Basin Naturalist</source><volume>52</volume>(<issue>1</issue>): <fpage>89</fpage>–<lpage>92</lpage>. <ext-link xlink:href="https://www.jstor.org/stable/41712699" ext-link-type="uri" xlink:type="simple">https://www.jstor.org/stable/41712699</ext-link> [Accessed 03 February 2023]</mixed-citation></ref><ref id="B15"><mixed-citation xmlns:xlink="http://www.w3.org/1999/xlink" xlink:type="simple"><person-group><name name-style="western"><surname>Eichhoff</surname><given-names>WJ</given-names></name></person-group> (<year>1878a</year>) <article-title>Neue oder noch unbeschriebene Tomicinen.</article-title><source>Entomologische Zeitung, Stettin</source><volume>39</volume>(<issue>7–9</issue>): <fpage>383</fpage>–<lpage>392</lpage>. <ext-link xlink:href="https://www.biodiversitylibrary.org/item/35939#page/7/mode/1up" ext-link-type="uri" xlink:type="simple">https://www.biodiversitylibrary.org/item/35939#page/7/mode/1up</ext-link> [Accessed 28 July 2023]</mixed-citation></ref><ref id="B30"><mixed-citation xmlns:xlink="http://www.w3.org/1999/xlink" xlink:type="simple"><person-group><name name-style="western"><surname>Johnson</surname><given-names>AJ</given-names></name><name name-style="western"><surname>Hulcr</surname><given-names>J</given-names></name><name name-style="western"><surname>Knížek</surname><given-names>M</given-names></name><name name-style="western"><surname>Atkinson</surname><given-names>TH</given-names></name><name name-style="western"><surname>Mandelshtam</surname><given-names>MY</given-names></name><name name-style="western"><surname>Smith</surname><given-names>SM</given-names></name><name name-style="western"><surname>Cognato</surname><given-names>AI</given-names></name><name name-style="western"><surname>Park</surname><given-names>S</given-names></name><name name-style="western"><surname>Li</surname><given-names>Y</given-names></name><name name-style="western"><surname>Jordal</surname><given-names>BH</given-names></name></person-group> (<year>2020a</year>) <article-title>Revision of the bark beetle genera within the former <tp:taxon-name><tp:taxon-name-part taxon-name-part-type="tribe">Cryphalini</tp:taxon-name-part></tp:taxon-name> (<tp:taxon-name><tp:taxon-name-part taxon-name-part-type="family">Curculionidae</tp:taxon-name-part></tp:taxon-name>: <tp:taxon-name><tp:taxon-name-part taxon-name-part-type="subfamily">Scolytinae</tp:taxon-name-part></tp:taxon-name>).</article-title><source>Insect Systematics and Diversity</source><volume>4</volume>(<issue>3</issue>): <fpage>1</fpage>–<lpage>1</lpage>. <ext-link xlink:href="10.1093/isd/ixaa002" ext-link-type="doi" xlink:type="simple">https://doi.org/10.1093/isd/ixaa002</ext-link></mixed-citation></ref><ref id="B85"><mixed-citation xmlns:xlink="http://www.w3.org/1999/xlink" xlink:type="simple"><person-group><name name-style="western"><surname>Wood</surname><given-names>SL</given-names></name></person-group> (<year>1982</year>) <article-title>The bark and ambrosia beetles of North and Central America (<tp:taxon-name><tp:taxon-name-part taxon-name-part-type="order">Coleoptera</tp:taxon-name-part></tp:taxon-name>: <tp:taxon-name><tp:taxon-name-part taxon-name-part-type="family">Scolytidae</tp:taxon-name-part></tp:taxon-name>), a taxonomic monograph.</article-title><source>Memoirs of the Great Basin Naturalist</source><volume>6</volume>: <fpage>1</fpage>–<lpage>1359</lpage>. <ext-link xlink:href="https://www.biodiversitylibrary.org/part/248626" ext-link-type="uri" xlink:type="simple">https://www.biodiversitylibrary.org/part/248626</ext-link> [Accessed 03 February 2023]</mixed-citation></ref><ref id="B47"><mixed-citation xmlns:xlink="http://www.w3.org/1999/xlink" xlink:type="simple"><person-group><name name-style="western"><surname>Lieutier</surname><given-names>F</given-names></name><name name-style="western"><surname>Mendel</surname><given-names>Z</given-names></name><name name-style="western"><surname>Faccoli</surname><given-names>M</given-names></name></person-group> (<year>2016</year>) <article-title>Bark beetles of Mediterranean conifers.</article-title> In: <person-group><name name-style="western"><surname>Paine</surname><given-names>TD</given-names></name><name name-style="western"><surname>Lieutier</surname><given-names>F</given-names></name></person-group> (<role>Eds</role>) <issue-title>Insects and diseases of Mediterranean forest systems.</issue-title><source>Switzerland, Springer International Publishing</source>, <fpage>105</fpage>–<lpage>197</lpage>.</mixed-citation></ref><ref id="B63"><mixed-citation xmlns:xlink="http://www.w3.org/1999/xlink" xlink:type="simple"><person-group><name name-style="western"><surname>Pfeffer</surname><given-names>A</given-names></name></person-group> (<year>1995</year>) <source>Zentral- und Westpaläarktische Borken- und Kernkäfer (<tp:taxon-name><tp:taxon-name-part taxon-name-part-type="order">Coleoptera</tp:taxon-name-part></tp:taxon-name>: <tp:taxon-name><tp:taxon-name-part taxon-name-part-type="family">Scolytidae</tp:taxon-name-part></tp:taxon-name>, <tp:taxon-name><tp:taxon-name-part taxon-name-part-type="family">Platypodidae</tp:taxon-name-part></tp:taxon-name>).</source><publisher-name>Pro Entomologia</publisher-name>, <publisher-loc>Basel</publisher-loc>, <size units="page">310 pp</size>.</mixed-citation></ref><ref id="B40"><mixed-citation xmlns:xlink="http://www.w3.org/1999/xlink" xlink:type="simple"><person-group><name name-style="western"><surname>Knížek</surname><given-names>M</given-names></name></person-group> (<year>2011</year>) <article-title><tp:taxon-name><tp:taxon-name-part taxon-name-part-type="subfamily">Scolytinae</tp:taxon-name-part></tp:taxon-name>.</article-title> In: <person-group><name name-style="western"><surname>Löbl</surname><given-names>I</given-names></name><name name-style="western"><surname>Smetana</surname><given-names>A</given-names></name></person-group> (<role>Eds</role>) <issue-title>Catalogue of Palaearctic Coleoptera (Vol.</issue-title><source>7), <tp:taxon-name><tp:taxon-name-part taxon-name-part-type="superfamily">Curculionoidea</tp:taxon-name-part></tp:taxon-name> I. Apollo Books, Steenstrup</source>, <fpage>86</fpage>–<lpage>87</lpage>. [204–251]</mixed-citation></ref><ref id="B6"><mixed-citation xmlns:xlink="http://www.w3.org/1999/xlink" xlink:type="simple"><person-group><name name-style="western"><surname>Beghami</surname><given-names>R</given-names></name><name name-style="western"><surname>Bertella</surname><given-names>N</given-names></name><name name-style="western"><surname>Laamari</surname><given-names>M</given-names></name><name name-style="western"><surname>Bensaci</surname><given-names>OA</given-names></name></person-group> (<year>2020</year>) <article-title>Bark beetle and woodborer insects’ outbreak as a potent driver of Atlas cedar (<italic><tp:taxon-name><tp:taxon-name-part taxon-name-part-type="genus">Cedrus</tp:taxon-name-part><tp:taxon-name-part taxon-name-part-type="species">atlantica</tp:taxon-name-part></tp:taxon-name></italic> (Endl.) Carriere) forests dieback in Aures -East Algeria-.</article-title><source>Forest Science and Technology</source><volume>16</volume>(<issue>2</issue>): <fpage>75</fpage>–<lpage>85</lpage>. <ext-link xlink:href="10.1080/21580103.2020.1756929" ext-link-type="doi" xlink:type="simple">https://doi.org/10.1080/21580103.2020.1756929</ext-link></mixed-citation></ref></ref-list></tp:taxon-treatment>
