# Supplementary material for: ﻿Taxonomic reappraisal of the European fauna of the bark beetle genus Cryphalus (Coleoptera, Curculionidae, Scolytinae)
Source: Zookeys. 2023 Sep 8;1179:63–105. doi: 10.3897/zookeys.1179.101388 (PMC10504635; doi:10.3897/zookeys.1179.101388)
Supplement: XML Treatment for Cryphalus intermedius [file zookeys.1179.101388-treatment3.xml]

<!DOCTYPE tp:taxon-treatment
  PUBLIC "-//TaxonX//DTD Taxonomic Treatment Publishing DTD v0 20100105//EN" "tax-treatment-NSO.dtd">
<tp:taxon-treatment xmlns:tp="http://www.plazi.org/taxpub"><tp:treatment-meta><kwd-group><label>Taxon classification</label><kwd>
                <named-content content-type="kingdom">Animalia</named-content>
              </kwd><kwd>
                <named-content content-type="order">Coleoptera</named-content>
              </kwd><kwd>
                <named-content content-type="family">Curculionidae</named-content>
              </kwd></kwd-group><mixed-citation publication-type="journal"><person-group><name><surname>Justesen</surname><given-names>Mathias Just</given-names></name><name><surname>Hansen</surname><given-names>Aslak Kappel</given-names></name><name><surname>Knížek</surname><given-names>Miloš</given-names></name><name><surname>Lindelow</surname><given-names>Åke</given-names></name><name><surname>Solodovnikov</surname><given-names>Alexey</given-names></name><name><surname>Ravn</surname><given-names>Hans Peter</given-names></name></person-group><article-title>﻿Taxonomic reappraisal of the European fauna of the bark beetle genus <italic><tp:taxon-name><tp:taxon-name-part taxon-name-part-type="genus" reg="Cryphalus">Cryphalus</tp:taxon-name-part></tp:taxon-name></italic> (<tp:taxon-name><tp:taxon-name-part taxon-name-part-type="order">Coleoptera</tp:taxon-name-part></tp:taxon-name>, <tp:taxon-name><tp:taxon-name-part taxon-name-part-type="family">Curculionidae</tp:taxon-name-part></tp:taxon-name>, <tp:taxon-name><tp:taxon-name-part taxon-name-part-type="subfamily">Scolytinae</tp:taxon-name-part></tp:taxon-name>)</article-title><source>Zookeys</source><day>08</day><month>09</month><year>2023</year><volume>1179</volume><fpage>63</fpage><lpage>105</lpage><pub-id pub-id-type="doi">10.3897/zookeys.1179.101388</pub-id></mixed-citation></tp:treatment-meta><tp:nomenclature><label>﻿</label><tp:taxon-name>
              <object-id xmlns:xlink="http://www.w3.org/1999/xlink" content-type="arpha" xlink:type="simple">50BF2E18-A64B-50EC-BCDD-4A638E71D1A2</object-id>
              <tp:taxon-name-part taxon-name-part-type="genus" reg="Cryphalus">Cryphalus</tp:taxon-name-part>
              <tp:taxon-name-part taxon-name-part-type="species" reg="intermedius">intermedius</tp:taxon-name-part>
            </tp:taxon-name><tp:taxon-authority>Ferrari, 1867</tp:taxon-authority><tp:nomenclature-citation-list><tp:nomenclature-citation><tp:taxon-name>
                  <tp:taxon-name-part taxon-name-part-type="genus" reg="Cryphalus">Cryphalus</tp:taxon-name-part>
                  <tp:taxon-name-part taxon-name-part-type="species" reg="intermedius">intermedius</tp:taxon-name-part>
                </tp:taxon-name><comment>Ferrari, 1867: 79.</comment></tp:nomenclature-citation></tp:nomenclature-citation-list></tp:nomenclature><tp:treatment-sec sec-type="type material" id="SECID0EQQCI"><title>Type material.</title><p>According to <xref ref-type="bibr" rid="B26">Horn et al. (1990a)</xref>, the type material was stored at the Natural History Museum in Vienna. However, no type material was located in that museum (pers. comm. Schillhammer 2018).</p></tp:treatment-sec><tp:treatment-sec sec-type="material" id="SECID0E1QCI"><title>Material examined.</title><p>18 specimens from a single location in Germany (Table <xref ref-type="table" rid="T1">1</xref>). Morphological measurements were done on specimens from Germany (7). The average results are shown in Fig. <xref ref-type="fig" rid="F2">2</xref>.</p></tp:treatment-sec><tp:treatment-sec sec-type="diagnosis" id="SECID0EIRCI"><title>Diagnosis.</title><p>This species can be diagnosed from morphologically similar <italic><tp:taxon-name><tp:taxon-name-part taxon-name-part-type="genus" reg="Cryphalus">Cryphalus</tp:taxon-name-part></tp:taxon-name></italic> in Europe by the combination of size (usually &gt; 1.93 mm), the broadness (elytral width is 0.9–1 mm), interstrial setae on the elytral declivity short (&lt; 0.05 mm), the penis body ~ 0.55 mm in length (Fig. <xref ref-type="fig" rid="F14">14B–E</xref>).</p><fig id="F14" position="float" orientation="portrait"><object-id xmlns:xlink="http://www.w3.org/1999/xlink" content-type="doi" xlink:type="simple">10.3897/zookeys.1179.101388.figure14</object-id><object-id xmlns:xlink="http://www.w3.org/1999/xlink" content-type="arpha" xlink:type="simple">3EAA9508-4731-5CA1-9E32-AF16C87802A9</object-id><label>Figure 14.</label><caption><p><italic><tp:taxon-name><tp:taxon-name-part taxon-name-part-type="genus" reg="Cryphalus">Cryphalus</tp:taxon-name-part><tp:taxon-name-part taxon-name-part-type="species" reg="intermedius">intermedius</tp:taxon-name-part></tp:taxon-name></italic><bold>A</bold> distribution <bold>B</bold> lateral and dorsal view <bold>C</bold> aedeagus <bold>D</bold> SEM, specimen from Dresden, Germany <bold>E</bold> SEM (43× magnification), specimen from Dresden, Germany.</p></caption><graphic xmlns:xlink="http://www.w3.org/1999/xlink" xlink:href="zookeys-1179-063_article-101388__-g014.jpg" position="float" orientation="portrait" xlink:type="simple" id="oo_903298.jpg"><uri content-type="original_file" xlink:type="simple">https://binary.pensoft.net/fig/903298</uri></graphic></fig></tp:treatment-sec><tp:treatment-sec sec-type="description" id="SECID0E2SCI"><title>Description.</title><p>Length 1.83–2.10 mm, average size 1.98 mm. <bold><italic><tp:taxon-name><tp:taxon-name-part taxon-name-part-type="genus" reg="Proportions">Proportions</tp:taxon-name-part></tp:taxon-name></italic></bold>: 2.10× as long as wide, elytra 1.29× as long as wide, elytra 1.70× longer than pronotum. <bold><italic>Antennae</italic></bold>: club with three procurved sutures marked by coarse and long setae. Funiculus with four antennomeres (including pedicel). <bold><italic>Pronotum</italic></bold>: dark brown to black on both slope and disc. Profile anterior to summit rounded, wider in line with elytral margin. Anterior margin with 2–6 asperities, the outer ones usually smaller, anterior marginal asperities small, erect setae on entire lateral margins. Anterior slope with &lt; 54 asperities, including the ones on the anterior margin. Disc ~1/4 the length of pronotum, gently sloped, weakly tuberculate surface texture with small hair-like setae. Vestiture on declivity and disc hair-like. Suture between pronotum and elytra weakly sinuate. <bold><italic>Scutellum</italic></bold>: with few trifurcate setae on the margin towards elytra (Fig. <xref ref-type="fig" rid="F14">14D</xref>). <bold><italic>Elytra</italic></bold>: usually brown to black, elytral margins equally wide. Surface smooth. Striae with rows of punctures, each puncture with a short hair-like seta, punctures visible and continues on declivity. Interstrial setae short (0.03–0.05 mm) and erect. Interstrial ground vestiture (scales) are serrated, ~ 2–3× as long as wide and translucent brown with a weak iridescence (Fig. <xref ref-type="fig" rid="F14">14B, D, E</xref>). <bold><italic>Proventriculus</italic></bold>: sutural teeth of irregular size, confused, in two or more longitudinal rows. Apical teeth extend laterally over the entire segment. Masticatory brush slightly &lt; 1/2 of the proventricular length (Fig. <xref ref-type="fig" rid="F7">7</xref>).</p><p><bold><italic>Sexual dimorphism</italic>.</bold> Not enough specimens were available to evaluate difference between males and females, but probably the last ventrite can be used to separate males and females externally, as suggested by (<xref ref-type="bibr" rid="B30">Johnson et al. 2020a</xref>). <xref ref-type="bibr" rid="B85">Wood (1982)</xref> also suggests that the sexes of several scolytines including <italic><tp:taxon-name><tp:taxon-name-part taxon-name-part-type="genus" reg="Cryphalus">Cryphalus</tp:taxon-name-part></tp:taxon-name></italic>, can be separated by males having a clearly visible 8<sup>th</sup> tergite and the females a highly reduced or absent 8<sup>th</sup> tergite. This character was not examined.</p><p><bold>Male.</bold> The aedeagus is probably the biggest among the European species, but due to destroyed apodemes, it was not possible to evaluate the entire length of the aedeagus. The penis body is ~ 0.55 mm, when measured in a dorsal view from the two points furthest away from each other. The penis body when seen from above (dorsally) is almost symmetrical, it is narrowest at the tip and broadens until ~ 1/4 from the base, where it slightly narrows again. Aedeagus apodemes were destroyed during extraction of the aedeagus. The tegmen is sclerotised and completes a ring around the penis body. It is well developed and has two long ventral apodemes, that are ~ 2× the length of the distance between them (Figs <xref ref-type="fig" rid="F5">5</xref>, <xref ref-type="fig" rid="F14">14C</xref>).</p><p><bold>Larvae.</bold> Nothing is known about the characteristics of the larvae of this species.</p></tp:treatment-sec><tp:treatment-sec sec-type="host" id="SECID0EOVCI"><title>Host plants.</title><p>It is known from <italic><tp:taxon-name><tp:taxon-name-part taxon-name-part-type="genus" reg="Larix">Larix</tp:taxon-name-part><tp:taxon-name-part taxon-name-part-type="species" reg="decidua">decidua</tp:taxon-name-part></tp:taxon-name></italic> Mill. (<xref ref-type="bibr" rid="B18">Escherich 1923</xref>; <xref ref-type="bibr" rid="B23">Grüne 1979</xref>; <xref ref-type="bibr" rid="B63">Pfeffer 1995</xref>) and <italic><tp:taxon-name><tp:taxon-name-part taxon-name-part-type="genus" reg="Pinus">Pinus</tp:taxon-name-part></tp:taxon-name></italic> (<xref ref-type="bibr" rid="B20">Ferrari 1867</xref>; <xref ref-type="bibr" rid="B23">Grüne 1979</xref>).</p></tp:treatment-sec><tp:treatment-sec sec-type="distribution" id="SECID0E1WCI"><title>Distribution.</title><p>According to the Palearctic catalogue (<xref ref-type="bibr" rid="B40">Knížek 2011</xref>; <xref ref-type="bibr" rid="B1">Alonso-Zarazaga et al. 2023</xref>), <italic><tp:taxon-name><tp:taxon-name-part taxon-name-part-type="genus" reg="Cryphalus">C.</tp:taxon-name-part><tp:taxon-name-part taxon-name-part-type="species" reg="intermedius">intermedius</tp:taxon-name-part></tp:taxon-name></italic> is found in Europe: Austria, Czechia, France, Germany, Hungary, Italy, Liechtenstein, Poland, Romania, Slovakia, Slovenia, Switzerland, Ukraine.</p><p>The current distribution of <italic><tp:taxon-name><tp:taxon-name-part taxon-name-part-type="genus" reg="Cryphalus">C.</tp:taxon-name-part><tp:taxon-name-part taxon-name-part-type="species" reg="intermedius">intermedius</tp:taxon-name-part></tp:taxon-name></italic> is correlated with the natural range of <italic><tp:taxon-name><tp:taxon-name-part taxon-name-part-type="genus" reg="Larix">Larix</tp:taxon-name-part><tp:taxon-name-part taxon-name-part-type="species" reg="decidua">decidua</tp:taxon-name-part></tp:taxon-name></italic>. However, considering that most surrounding countries outside the natural range of <italic><tp:taxon-name><tp:taxon-name-part taxon-name-part-type="genus" reg="Larix">L.</tp:taxon-name-part><tp:taxon-name-part taxon-name-part-type="species" reg="decidua">decidua</tp:taxon-name-part></tp:taxon-name></italic>, have commercial <italic><tp:taxon-name><tp:taxon-name-part taxon-name-part-type="genus" reg="Larix">L.</tp:taxon-name-part><tp:taxon-name-part taxon-name-part-type="species" reg="decidua">decidua</tp:taxon-name-part></tp:taxon-name></italic> plantations, it is likely that <italic><tp:taxon-name><tp:taxon-name-part taxon-name-part-type="genus" reg="Cryphalus">C.</tp:taxon-name-part><tp:taxon-name-part taxon-name-part-type="species" reg="intermedius">intermedius</tp:taxon-name-part></tp:taxon-name></italic> will expand to these plantations in the future. For instance, <italic><tp:taxon-name><tp:taxon-name-part taxon-name-part-type="genus" reg="Cryphalus">C.</tp:taxon-name-part><tp:taxon-name-part taxon-name-part-type="species" reg="intermedius">intermedius</tp:taxon-name-part></tp:taxon-name></italic> is mentioned from northern Germany in the second supplement to the checklist of German beetles (<xref ref-type="bibr" rid="B42">Köhler 2011</xref>). It has also been collected from pine (Ferrari, 1867; <xref ref-type="bibr" rid="B23">Grüne 1979</xref>). <xref ref-type="bibr" rid="B23">Grüne (1979)</xref> mentions that it occurs in the Alps. See Fig. <xref ref-type="fig" rid="F14">14A</xref> for distribution map.</p></tp:treatment-sec><tp:treatment-sec sec-type="Bionomics" id="SECID0EH1CI"><title>Bionomics.</title><p>The life cycle of the species has not been described in detail. We collected pupae and newly developed adults on 8<sup>th</sup> of July 2018 from a fallen, but still fresh <italic><tp:taxon-name><tp:taxon-name-part taxon-name-part-type="genus" reg="Larix">Larix</tp:taxon-name-part><tp:taxon-name-part taxon-name-part-type="species" reg="decidua">decidua</tp:taxon-name-part></tp:taxon-name></italic> branch near Dresden, Germany (<named-content xmlns:xlink="http://www.w3.org/1999/xlink" content-type="dwc:verbatimCoordinates" xlink:type="simple"><named-content content-type="geo-json" specific-use="{&#34;type&#34;:&#34;Point&#34;,&#34;coordinates&#34;:[14.482583,51.074000]}" id="NCID0E41CI" xlink:type="simple">51°04'26.4"N, 14°28'57.3"E</named-content></named-content>). The number of generations has not been studied in detail, but <xref ref-type="bibr" rid="B78">Trédl (1908)</xref> observed newly infested larch branches in July/August and found well developed adults in the same branches in October. Similar to our observations, <xref ref-type="bibr" rid="B78">Trédl (1908)</xref> also found well developed adults in July. <xref ref-type="bibr" rid="B82">Wermelinger et al. (2002)</xref> collected 18 adult specimens in traps between mid-May and late June. The flight activity in mid-May, the newly developed adults collected in July, and Trédl’s observation of well-developed beetles in October (<xref ref-type="bibr" rid="B78">Trédl 1908</xref>) indicate that <italic><tp:taxon-name><tp:taxon-name-part taxon-name-part-type="genus" reg="Cryphalus">C.</tp:taxon-name-part><tp:taxon-name-part taxon-name-part-type="species" reg="intermedius">intermedius</tp:taxon-name-part></tp:taxon-name></italic> may have two generations per year, as mentioned by <xref ref-type="bibr" rid="B62">Pfeffer (1955)</xref>.</p></tp:treatment-sec><tp:treatment-sec sec-type="Economic significance" id="SECID0EB3CI"><title>Economic significance.</title><p>As far as we know, there has been no reports of this species causing harm to living trees.</p></tp:treatment-sec><tp:treatment-sec sec-type="remarks" id="SECID0EG3CI"><title>Remarks.</title><p>Several authors found that the elytra of <italic><tp:taxon-name><tp:taxon-name-part taxon-name-part-type="genus" reg="Cryphalus">C.</tp:taxon-name-part><tp:taxon-name-part taxon-name-part-type="species" reg="intermedius">intermedius</tp:taxon-name-part></tp:taxon-name></italic> is 1.33–1.36× as long as wide and that the body size is ~ 2 mm (<xref ref-type="bibr" rid="B20">Ferrari 1867</xref>; <xref ref-type="bibr" rid="B23">Grüne 1979</xref>; <xref ref-type="bibr" rid="B63">Pfeffer 1995</xref>; <xref ref-type="bibr" rid="B58">Noblecourt and Schott 2004</xref>). The seven specimens measured in this study were on average 1.98 mm in body size (1.83–2.10 mm) and elytral proportions were on average 1.32 (1.26–1.38) as long as wide.</p><p>Pfeffer′s key (1995) also mentions impressed striae posteriorly on the elytra. This character was not measured but we found it a good diagnostic character.</p></tp:treatment-sec><tp:treatment-sec><!--Section generated to contain objects referenced in tp:taxon-treatment.--><table-wrap id="T1" position="float" orientation="portrait"><label>Table 1.</label><caption><p>Examined material.</p></caption><table id="TID0EVBCI" rules="all"><tbody><tr><th rowspan="1" colspan="1">Species</th><th rowspan="1" colspan="1">No. of specimens</th><th rowspan="1" colspan="1">Country</th><th rowspan="1" colspan="1">Location</th><th rowspan="1" colspan="1">Coordinates</th><th rowspan="1" colspan="1">Collector</th></tr><tr><td rowspan="3" colspan="1">
                  <italic>
                    <tp:taxon-name><tp:taxon-name-part taxon-name-part-type="genus" reg="Cryphalus">Cryphalus</tp:taxon-name-part><tp:taxon-name-part taxon-name-part-type="species" reg="piceae">piceae</tp:taxon-name-part></tp:taxon-name>
                  </italic>
                </td><td rowspan="1" colspan="1">22</td><td rowspan="1" colspan="1">Austria</td><td rowspan="1" colspan="1">Hummelbach</td><td rowspan="1" colspan="1">
                  <named-content xmlns:xlink="http://www.w3.org/1999/xlink" content-type="dwc:verbatimCoordinates" xlink:type="simple">
                    <named-content content-type="geo-json" specific-use="{&#34;type&#34;:&#34;Point&#34;,&#34;coordinates&#34;:[15.362700,48.076300]}" id="NCID0EBPAE" xlink:type="simple">48.0763, 15.3627</named-content>
                  </named-content>
                </td><td rowspan="1" colspan="1">M. Justesen</td></tr><tr><td rowspan="1" colspan="1">8</td><td rowspan="1" colspan="1">Austria</td><td rowspan="1" colspan="1">Schönbuch</td><td rowspan="1" colspan="1">
                  <named-content xmlns:xlink="http://www.w3.org/1999/xlink" content-type="dwc:verbatimCoordinates" xlink:type="simple">
                    <named-content content-type="geo-json" specific-use="{&#34;type&#34;:&#34;Point&#34;,&#34;coordinates&#34;:[15.265700,48.166100]}" id="NCID0EZPAE" xlink:type="simple">48.1661, 15.2657</named-content>
                  </named-content>
                </td><td rowspan="1" colspan="1">M. Justesen</td></tr><tr><td rowspan="1" colspan="1">5</td><td rowspan="1" colspan="1">Austria</td><td rowspan="1" colspan="1">Spitz</td><td rowspan="1" colspan="1">
                  <named-content xmlns:xlink="http://www.w3.org/1999/xlink" content-type="dwc:verbatimCoordinates" xlink:type="simple">
                    <named-content content-type="geo-json" specific-use="{&#34;type&#34;:&#34;Point&#34;,&#34;coordinates&#34;:[15.404000,48.358500]}" id="NCID0ERQAE" xlink:type="simple">48.3585, 15.4040</named-content>
                  </named-content>
                </td><td rowspan="1" colspan="1">M. Justesen</td></tr><tr><td rowspan="2" colspan="1">
                  <italic>
                    <tp:taxon-name><tp:taxon-name-part taxon-name-part-type="genus" reg="Cryphalus">Cryphalus</tp:taxon-name-part><tp:taxon-name-part taxon-name-part-type="species" reg="asperatus">asperatus</tp:taxon-name-part></tp:taxon-name>
                  </italic>
                </td><td rowspan="1" colspan="1">23</td><td rowspan="1" colspan="1">Belgium</td><td rowspan="1" colspan="1">Momignies</td><td rowspan="1" colspan="1">
                  <named-content xmlns:xlink="http://www.w3.org/1999/xlink" content-type="dwc:verbatimCoordinates" xlink:type="simple">
                    <named-content content-type="geo-json" specific-use="{&#34;type&#34;:&#34;Point&#34;,&#34;coordinates&#34;:[4.156100,49.980100]}" id="NCID0EYRAE" xlink:type="simple">49.9801, 4.1561</named-content>
                  </named-content>
                </td><td rowspan="1" colspan="1">B. Moucheron</td></tr><tr><td rowspan="1" colspan="1">7</td><td rowspan="1" colspan="1">Belgium</td><td rowspan="1" colspan="1">Bellefontaine</td><td rowspan="1" colspan="1">
                  <named-content xmlns:xlink="http://www.w3.org/1999/xlink" content-type="dwc:verbatimCoordinates" xlink:type="simple">
                    <named-content content-type="geo-json" specific-use="{&#34;type&#34;:&#34;Point&#34;,&#34;coordinates&#34;:[4.970000,49.910000]}" id="NCID0EQSAE" xlink:type="simple">49.9100, 4.9700</named-content>
                  </named-content>
                </td><td rowspan="1" colspan="1">B. Moucheron</td></tr><tr><td rowspan="1" colspan="1">
                  <italic>
                    <tp:taxon-name><tp:taxon-name-part taxon-name-part-type="genus" reg="Cryphalus">Cryphalus</tp:taxon-name-part><tp:taxon-name-part taxon-name-part-type="species" reg="piceae">piceae</tp:taxon-name-part></tp:taxon-name>
                  </italic>
                </td><td rowspan="1" colspan="1">13</td><td rowspan="1" colspan="1">Belgium</td><td rowspan="1" colspan="1">Robechies</td><td rowspan="1" colspan="1">
                  <named-content xmlns:xlink="http://www.w3.org/1999/xlink" content-type="dwc:verbatimCoordinates" xlink:type="simple">
                    <named-content content-type="geo-json" specific-use="{&#34;type&#34;:&#34;Point&#34;,&#34;coordinates&#34;:[4.270000,50.090000]}" id="NCID0EXTAE" xlink:type="simple">50.0900, 4.2700</named-content>
                  </named-content>
                </td><td rowspan="1" colspan="1">B. Moucheron</td></tr><tr><td rowspan="4" colspan="1">
                  <italic>
                    <tp:taxon-name><tp:taxon-name-part taxon-name-part-type="genus" reg="Cryphalus">Cryphalus</tp:taxon-name-part><tp:taxon-name-part taxon-name-part-type="species" reg="asperatus">asperatus</tp:taxon-name-part></tp:taxon-name>
                  </italic>
                </td><td rowspan="1" colspan="1">22</td><td rowspan="1" colspan="1">Czechia</td><td rowspan="1" colspan="1">Brdy</td><td rowspan="1" colspan="1">
                  <named-content xmlns:xlink="http://www.w3.org/1999/xlink" content-type="dwc:verbatimCoordinates" xlink:type="simple">
                    <named-content content-type="geo-json" specific-use="{&#34;type&#34;:&#34;Point&#34;,&#34;coordinates&#34;:[13.960000,49.750000]}" id="NCID0E5UAE" xlink:type="simple">49.7500, 13.9600</named-content>
                  </named-content>
                </td><td rowspan="1" colspan="1">M. Justesen</td></tr><tr><td rowspan="1" colspan="1">1</td><td rowspan="1" colspan="1">Czechia</td><td rowspan="1" colspan="1">Silesia</td><td rowspan="1" colspan="1">
                  <named-content xmlns:xlink="http://www.w3.org/1999/xlink" content-type="dwc:verbatimCoordinates" xlink:type="simple">
                    <named-content content-type="geo-json" specific-use="{&#34;type&#34;:&#34;Point&#34;,&#34;coordinates&#34;:[18.124500,49.965000]}" id="NCID0EWVAE" xlink:type="simple">49.9650, 18.1245</named-content>
                  </named-content>
                </td><td rowspan="1" colspan="1">A./M. Knížek</td></tr><tr><td rowspan="1" colspan="1">36</td><td rowspan="1" colspan="1">Denmark</td><td rowspan="1" colspan="1">Christiansfeld</td><td rowspan="1" colspan="1">
                  <named-content xmlns:xlink="http://www.w3.org/1999/xlink" content-type="dwc:verbatimCoordinates" xlink:type="simple">
                    <named-content content-type="geo-json" specific-use="{&#34;type&#34;:&#34;Point&#34;,&#34;coordinates&#34;:[9.435900,55.363300]}" id="NCID0EOWAE" xlink:type="simple">55.3633, 9.4359</named-content>
                  </named-content>
                </td><td rowspan="1" colspan="1">M. Justesen</td></tr><tr><td rowspan="1" colspan="1">48</td><td rowspan="1" colspan="1">Denmark</td><td rowspan="1" colspan="1">Gisselfeld</td><td rowspan="1" colspan="1">
                  <named-content xmlns:xlink="http://www.w3.org/1999/xlink" content-type="dwc:verbatimCoordinates" xlink:type="simple">
                    <named-content content-type="geo-json" specific-use="{&#34;type&#34;:&#34;Point&#34;,&#34;coordinates&#34;:[11.953600,55.269400]}" id="NCID0EGXAE" xlink:type="simple">55.2694, 11.9536</named-content>
                  </named-content>
                </td><td rowspan="1" colspan="1">M. Justesen</td></tr><tr><td rowspan="1" colspan="1">
                  <italic>
                    <tp:taxon-name><tp:taxon-name-part taxon-name-part-type="genus" reg="Cryphalus">Cryphalus</tp:taxon-name-part><tp:taxon-name-part taxon-name-part-type="species" reg="piceae">piceae</tp:taxon-name-part></tp:taxon-name>
                  </italic>
                </td><td rowspan="1" colspan="1">50</td><td rowspan="1" colspan="1">Denmark</td><td rowspan="1" colspan="1">Jyderup</td><td rowspan="1" colspan="1">
                  <named-content xmlns:xlink="http://www.w3.org/1999/xlink" content-type="dwc:verbatimCoordinates" xlink:type="simple">
                    <named-content content-type="geo-json" specific-use="{&#34;type&#34;:&#34;Point&#34;,&#34;coordinates&#34;:[11.424400,55.615800]}" id="NCID0ENYAE" xlink:type="simple">55.6158, 11.4244</named-content>
                  </named-content>
                </td><td rowspan="1" colspan="1">M. Justesen</td></tr><tr><td rowspan="2" colspan="1">
                  <italic>
                    <tp:taxon-name><tp:taxon-name-part taxon-name-part-type="genus" reg="Cryphalus">Cryphalus</tp:taxon-name-part><tp:taxon-name-part taxon-name-part-type="species" reg="asperatus">asperatus</tp:taxon-name-part></tp:taxon-name>
                  </italic>
                </td><td rowspan="1" colspan="1">6</td><td rowspan="1" colspan="1">Denmark</td><td rowspan="1" colspan="1">Jyderup</td><td rowspan="1" colspan="1">
                  <named-content xmlns:xlink="http://www.w3.org/1999/xlink" content-type="dwc:verbatimCoordinates" xlink:type="simple">
                    <named-content content-type="geo-json" specific-use="{&#34;type&#34;:&#34;Point&#34;,&#34;coordinates&#34;:[11.424400,55.615800]}" id="NCID0EUZAE" xlink:type="simple">55.6158, 11.4244</named-content>
                  </named-content>
                </td><td rowspan="1" colspan="1">M. Justesen</td></tr><tr><td rowspan="1" colspan="1">19</td><td rowspan="1" colspan="1">Denmark</td><td rowspan="1" colspan="1">Skærbæk</td><td rowspan="1" colspan="1">
                  <named-content xmlns:xlink="http://www.w3.org/1999/xlink" content-type="dwc:verbatimCoordinates" xlink:type="simple">
                    <named-content content-type="geo-json" specific-use="{&#34;type&#34;:&#34;Point&#34;,&#34;coordinates&#34;:[8.840000,55.170000]}" id="NCID0EM1AE" xlink:type="simple">55.1700, 8.8400</named-content>
                  </named-content>
                </td><td rowspan="1" colspan="1">M. Justesen</td></tr><tr><td rowspan="1" colspan="1">
                  <italic>
                    <tp:taxon-name><tp:taxon-name-part taxon-name-part-type="genus" reg="Cryphalus">Cryphalus</tp:taxon-name-part><tp:taxon-name-part taxon-name-part-type="species" reg="piceae">piceae</tp:taxon-name-part></tp:taxon-name>
                  </italic>
                </td><td rowspan="1" colspan="1">14</td><td rowspan="1" colspan="1">Denmark</td><td rowspan="1" colspan="1">Skørping</td><td rowspan="1" colspan="1">
                  <named-content xmlns:xlink="http://www.w3.org/1999/xlink" content-type="dwc:verbatimCoordinates" xlink:type="simple">
                    <named-content content-type="geo-json" specific-use="{&#34;type&#34;:&#34;Point&#34;,&#34;coordinates&#34;:[10.026000,56.862800]}" id="NCID0ET2AE" xlink:type="simple">56.8628, 10.0260</named-content>
                  </named-content>
                </td><td rowspan="1" colspan="1">M. Justesen</td></tr><tr><td rowspan="1" colspan="1">
                  <italic>
                    <tp:taxon-name><tp:taxon-name-part taxon-name-part-type="genus" reg="Cryphalus">Cryphalus</tp:taxon-name-part><tp:taxon-name-part taxon-name-part-type="species" reg="intermedius">intermedius</tp:taxon-name-part></tp:taxon-name>
                  </italic>
                </td><td rowspan="1" colspan="1">18</td><td rowspan="1" colspan="1">Germany</td><td rowspan="1" colspan="1">Dresden</td><td rowspan="1" colspan="1">
                  <named-content xmlns:xlink="http://www.w3.org/1999/xlink" content-type="dwc:verbatimCoordinates" xlink:type="simple">
                    <named-content content-type="geo-json" specific-use="{&#34;type&#34;:&#34;Point&#34;,&#34;coordinates&#34;:[14.482500,51.074000]}" id="NCID0E13AE" xlink:type="simple">51.0740, 14.4825</named-content>
                  </named-content>
                </td><td rowspan="1" colspan="1">M. Justesen</td></tr><tr><td rowspan="1" colspan="1">
                  <italic>
                    <tp:taxon-name><tp:taxon-name-part taxon-name-part-type="genus" reg="Cryphalus">Cryphalus</tp:taxon-name-part><tp:taxon-name-part taxon-name-part-type="species" reg="piceae">piceae</tp:taxon-name-part></tp:taxon-name>
                  </italic>
                </td><td rowspan="1" colspan="1">100</td><td rowspan="1" colspan="1">Germany</td><td rowspan="1" colspan="1">Baden-Württemberg</td><td rowspan="1" colspan="1">
                  <named-content xmlns:xlink="http://www.w3.org/1999/xlink" content-type="dwc:verbatimCoordinates" xlink:type="simple">
                    <named-content content-type="geo-json" specific-use="{&#34;type&#34;:&#34;Point&#34;,&#34;coordinates&#34;:[9.000000,48.400000]}" id="NCID0EB5AE" xlink:type="simple">48.4000, 9.0000</named-content>
                  </named-content>
                </td><td rowspan="1" colspan="1">H. Gebhardt</td></tr><tr><td rowspan="1" colspan="1">
                  <italic>
                    <tp:taxon-name><tp:taxon-name-part taxon-name-part-type="genus" reg="Cryphalus">Cryphalus</tp:taxon-name-part><tp:taxon-name-part taxon-name-part-type="species" reg="numidicus">numidicus</tp:taxon-name-part></tp:taxon-name>
                  </italic>
                </td><td rowspan="1" colspan="1">55</td><td rowspan="1" colspan="1">Greece</td><td rowspan="1" colspan="1">Leonidio</td><td rowspan="1" colspan="1">
                  <named-content xmlns:xlink="http://www.w3.org/1999/xlink" content-type="dwc:verbatimCoordinates" xlink:type="simple">
                    <named-content content-type="geo-json" specific-use="{&#34;type&#34;:&#34;Point&#34;,&#34;coordinates&#34;:[22.812400,37.056000]}" id="NCID0EI6AE" xlink:type="simple">37.0560, 22.8124</named-content>
                  </named-content>
                </td><td rowspan="1" colspan="1">M. Justesen</td></tr><tr><td rowspan="1" colspan="1">
                  <italic>
                    <tp:taxon-name><tp:taxon-name-part taxon-name-part-type="genus" reg="Cryphalus">Cryphalus</tp:taxon-name-part><tp:taxon-name-part taxon-name-part-type="species" reg="piceae">piceae</tp:taxon-name-part></tp:taxon-name>
                  </italic>
                </td><td rowspan="1" colspan="1">113</td><td rowspan="1" colspan="1">Hungary</td><td rowspan="1" colspan="1">Sopron</td><td rowspan="1" colspan="1">
                  <named-content xmlns:xlink="http://www.w3.org/1999/xlink" content-type="dwc:verbatimCoordinates" xlink:type="simple">
                    <named-content content-type="geo-json" specific-use="{&#34;type&#34;:&#34;Point&#34;,&#34;coordinates&#34;:[16.490000,47.650000]}" id="NCID0EQAAG" xlink:type="simple">47.6500, 16.4900</named-content>
                  </named-content>
                </td><td rowspan="1" colspan="1">F. Lakatos</td></tr><tr><td rowspan="1" colspan="1">
                  <italic>
                    <tp:taxon-name><tp:taxon-name-part taxon-name-part-type="genus" reg="Cryphalus">Cryphalus</tp:taxon-name-part><tp:taxon-name-part taxon-name-part-type="species" reg="asperatus">asperatus</tp:taxon-name-part></tp:taxon-name>
                  </italic>
                </td><td rowspan="1" colspan="1">98</td><td rowspan="1" colspan="1">Netherlands</td><td rowspan="1" colspan="1">Ameland</td><td rowspan="1" colspan="1">
                  <named-content xmlns:xlink="http://www.w3.org/1999/xlink" content-type="dwc:verbatimCoordinates" xlink:type="simple">
                    <named-content content-type="geo-json" specific-use="{&#34;type&#34;:&#34;Point&#34;,&#34;coordinates&#34;:[5.806800,53.454100]}" id="NCID0EXBAG" xlink:type="simple">53.4541, 5.8068</named-content>
                  </named-content>
                </td><td rowspan="1" colspan="1">T. Heijerman</td></tr><tr><td rowspan="2" colspan="1">
                  <italic>
                    <tp:taxon-name><tp:taxon-name-part taxon-name-part-type="genus" reg="Cryphalus">Cryphalus</tp:taxon-name-part><tp:taxon-name-part taxon-name-part-type="species" reg="saltuarius">saltuarius</tp:taxon-name-part></tp:taxon-name>
                  </italic>
                </td><td rowspan="1" colspan="1">72</td><td rowspan="1" colspan="1">Norway</td><td rowspan="1" colspan="1">Østby</td><td rowspan="1" colspan="1">
                  <named-content xmlns:xlink="http://www.w3.org/1999/xlink" content-type="dwc:verbatimCoordinates" xlink:type="simple">
                    <named-content content-type="geo-json" specific-use="{&#34;type&#34;:&#34;Point&#34;,&#34;coordinates&#34;:[11.638600,63.097100]}" id="NCID0E5CAG" xlink:type="simple">63.0971, 11.6386</named-content>
                  </named-content>
                </td><td rowspan="1" colspan="1">M. Justesen</td></tr><tr><td rowspan="1" colspan="1">5</td><td rowspan="1" colspan="1">Norway</td><td rowspan="1" colspan="1">Sandvika</td><td rowspan="1" colspan="1">
                  <named-content xmlns:xlink="http://www.w3.org/1999/xlink" content-type="dwc:verbatimCoordinates" xlink:type="simple">
                    <named-content content-type="geo-json" specific-use="{&#34;type&#34;:&#34;Point&#34;,&#34;coordinates&#34;:[13.570000,64.460000]}" id="NCID0EWDAG" xlink:type="simple">64.4600, 13.5700</named-content>
                  </named-content>
                </td><td rowspan="1" colspan="1">Å. Lindelow</td></tr><tr><td rowspan="6" colspan="1">
                  <italic>
                    <tp:taxon-name><tp:taxon-name-part taxon-name-part-type="genus" reg="Cryphalus">Cryphalus</tp:taxon-name-part><tp:taxon-name-part taxon-name-part-type="species" reg="asperatus">asperatus</tp:taxon-name-part></tp:taxon-name>
                  </italic>
                </td><td rowspan="1" colspan="1">6</td><td rowspan="1" colspan="1">Poland</td><td rowspan="1" colspan="1">Nowa Morawa</td><td rowspan="1" colspan="1">
                  <named-content xmlns:xlink="http://www.w3.org/1999/xlink" content-type="dwc:verbatimCoordinates" xlink:type="simple">
                    <named-content content-type="geo-json" specific-use="{&#34;type&#34;:&#34;Point&#34;,&#34;coordinates&#34;:[16.925300,50.233100]}" id="NCID0E4EAG" xlink:type="simple">50.2331, 16.9253</named-content>
                  </named-content>
                </td><td rowspan="1" colspan="1">M. Justesen</td></tr><tr><td rowspan="1" colspan="1">6</td><td rowspan="1" colspan="1">Romania</td><td rowspan="1" colspan="1">Cacica</td><td rowspan="1" colspan="1">
                  <named-content xmlns:xlink="http://www.w3.org/1999/xlink" content-type="dwc:verbatimCoordinates" xlink:type="simple">
                    <named-content content-type="geo-json" specific-use="{&#34;type&#34;:&#34;Point&#34;,&#34;coordinates&#34;:[25.927500,47.589100]}" id="NCID0EVFAG" xlink:type="simple">47.5891, 25.9275</named-content>
                  </named-content>
                </td><td rowspan="1" colspan="1">N. Olenici</td></tr><tr><td rowspan="1" colspan="1">23</td><td rowspan="1" colspan="1">Romania</td><td rowspan="1" colspan="1">Carlibaba</td><td rowspan="1" colspan="1">
                  <named-content xmlns:xlink="http://www.w3.org/1999/xlink" content-type="dwc:verbatimCoordinates" xlink:type="simple">
                    <named-content content-type="geo-json" specific-use="{&#34;type&#34;:&#34;Point&#34;,&#34;coordinates&#34;:[25.193300,47.601600]}" id="NCID0ENGAG" xlink:type="simple">47.6016, 25.1933</named-content>
                  </named-content>
                </td><td rowspan="1" colspan="1">N. Olenici</td></tr><tr><td rowspan="1" colspan="1">6</td><td rowspan="1" colspan="1">Romania</td><td rowspan="1" colspan="1">Poiana Brașov</td><td rowspan="1" colspan="1">
                  <named-content xmlns:xlink="http://www.w3.org/1999/xlink" content-type="dwc:verbatimCoordinates" xlink:type="simple">
                    <named-content content-type="geo-json" specific-use="{&#34;type&#34;:&#34;Point&#34;,&#34;coordinates&#34;:[25.566900,45.596900]}" id="NCID0EFHAG" xlink:type="simple">45.5969, 25.5669</named-content>
                  </named-content>
                </td><td rowspan="1" colspan="1">N. Olenici</td></tr><tr><td rowspan="1" colspan="1">31</td><td rowspan="1" colspan="1">Romania</td><td rowspan="1" colspan="1">Sucevița</td><td rowspan="1" colspan="1">
                  <named-content xmlns:xlink="http://www.w3.org/1999/xlink" content-type="dwc:verbatimCoordinates" xlink:type="simple">
                    <named-content content-type="geo-json" specific-use="{&#34;type&#34;:&#34;Point&#34;,&#34;coordinates&#34;:[25.639100,47.760300]}" id="NCID0E4HAG" xlink:type="simple">47.7603, 25.6391</named-content>
                  </named-content>
                </td><td rowspan="1" colspan="1">N. Olenici</td></tr><tr><td rowspan="1" colspan="1">18</td><td rowspan="1" colspan="1">Romania</td><td rowspan="1" colspan="1">Cacica 2</td><td rowspan="1" colspan="1">
                  <named-content xmlns:xlink="http://www.w3.org/1999/xlink" content-type="dwc:verbatimCoordinates" xlink:type="simple">
                    <named-content content-type="geo-json" specific-use="{&#34;type&#34;:&#34;Point&#34;,&#34;coordinates&#34;:[25.849400,47.644400]}" id="NCID0EVIAG" xlink:type="simple">47.6444, 25.8494</named-content>
                  </named-content>
                </td><td rowspan="1" colspan="1">N. Olenici</td></tr><tr><td rowspan="4" colspan="1">
                  <italic>
                    <tp:taxon-name><tp:taxon-name-part taxon-name-part-type="genus" reg="Cryphalus">Cryphalus</tp:taxon-name-part><tp:taxon-name-part taxon-name-part-type="species" reg="piceae">piceae</tp:taxon-name-part></tp:taxon-name>
                  </italic>
                </td><td rowspan="1" colspan="1">12</td><td rowspan="1" colspan="1">Romania</td><td rowspan="1" colspan="1">Cacica</td><td rowspan="1" colspan="1">
                  <named-content xmlns:xlink="http://www.w3.org/1999/xlink" content-type="dwc:verbatimCoordinates" xlink:type="simple">
                    <named-content content-type="geo-json" specific-use="{&#34;type&#34;:&#34;Point&#34;,&#34;coordinates&#34;:[25.927500,47.589100]}" id="NCID0E3JAG" xlink:type="simple">47.5891, 25.9275</named-content>
                  </named-content>
                </td><td rowspan="1" colspan="1">N. Olenici</td></tr><tr><td rowspan="1" colspan="1">8</td><td rowspan="1" colspan="1">Romania</td><td rowspan="1" colspan="1">Cacica 2</td><td rowspan="1" colspan="1">
                  <named-content xmlns:xlink="http://www.w3.org/1999/xlink" content-type="dwc:verbatimCoordinates" xlink:type="simple">
                    <named-content content-type="geo-json" specific-use="{&#34;type&#34;:&#34;Point&#34;,&#34;coordinates&#34;:[25.849400,47.644400]}" id="NCID0EUKAG" xlink:type="simple">47.6444 25.8494</named-content>
                  </named-content>
                </td><td rowspan="1" colspan="1">N. Olenici</td></tr><tr><td rowspan="1" colspan="1">3</td><td rowspan="1" colspan="1">Romania</td><td rowspan="1" colspan="1">Poiana Brașov</td><td rowspan="1" colspan="1">
                  <named-content xmlns:xlink="http://www.w3.org/1999/xlink" content-type="dwc:verbatimCoordinates" xlink:type="simple">
                    <named-content content-type="geo-json" specific-use="{&#34;type&#34;:&#34;Point&#34;,&#34;coordinates&#34;:[25.566900,45.596900]}" id="NCID0EMLAG" xlink:type="simple">45.5969, 25.5669</named-content>
                  </named-content>
                </td><td rowspan="1" colspan="1">N. Olenici</td></tr><tr><td rowspan="1" colspan="1">1</td><td rowspan="1" colspan="1">Romania</td><td rowspan="1" colspan="1">Sucevița</td><td rowspan="1" colspan="1">
                  <named-content xmlns:xlink="http://www.w3.org/1999/xlink" content-type="dwc:verbatimCoordinates" xlink:type="simple">
                    <named-content content-type="geo-json" specific-use="{&#34;type&#34;:&#34;Point&#34;,&#34;coordinates&#34;:[25.639100,47.760300]}" id="NCID0EEMAG" xlink:type="simple">47.7603, 25.6391</named-content>
                  </named-content>
                </td><td rowspan="1" colspan="1">N. Olenici</td></tr><tr><td rowspan="2" colspan="1">
                  <italic>
                    <tp:taxon-name><tp:taxon-name-part taxon-name-part-type="genus" reg="Cryphalus">Cryphalus</tp:taxon-name-part><tp:taxon-name-part taxon-name-part-type="species" reg="asperatus">asperatus</tp:taxon-name-part></tp:taxon-name>
                  </italic>
                </td><td rowspan="1" colspan="1">14</td><td rowspan="1" colspan="1">Slovakia</td><td rowspan="1" colspan="1">Bystrina</td><td rowspan="1" colspan="1">
                  <named-content xmlns:xlink="http://www.w3.org/1999/xlink" content-type="dwc:verbatimCoordinates" xlink:type="simple">
                    <named-content content-type="geo-json" specific-use="{&#34;type&#34;:&#34;Point&#34;,&#34;coordinates&#34;:[19.591100,49.031800]}" id="NCID0ELNAG" xlink:type="simple">49.0318, 19.5911</named-content>
                  </named-content>
                </td><td rowspan="1" colspan="1">Unknown</td></tr><tr><td rowspan="1" colspan="1">44</td><td rowspan="1" colspan="1">Slovakia</td><td rowspan="1" colspan="1">Liptovský Mikuláš</td><td rowspan="1" colspan="1">
                  <named-content xmlns:xlink="http://www.w3.org/1999/xlink" content-type="dwc:verbatimCoordinates" xlink:type="simple">
                    <named-content content-type="geo-json" specific-use="{&#34;type&#34;:&#34;Point&#34;,&#34;coordinates&#34;:[19.587800,48.972400]}" id="NCID0EDOAG" xlink:type="simple">48.9724, 19.5878</named-content>
                  </named-content>
                </td><td rowspan="1" colspan="1">Unknown</td></tr><tr><td rowspan="3" colspan="1">
                  <italic>
                    <tp:taxon-name><tp:taxon-name-part taxon-name-part-type="genus" reg="Cryphalus">Cryphalus</tp:taxon-name-part><tp:taxon-name-part taxon-name-part-type="species" reg="saltuarius">saltuarius</tp:taxon-name-part></tp:taxon-name>
                  </italic>
                </td><td rowspan="1" colspan="1">3</td><td rowspan="1" colspan="1">Sweden</td><td rowspan="1" colspan="1">Björkvattnet</td><td rowspan="1" colspan="1">
                  <named-content xmlns:xlink="http://www.w3.org/1999/xlink" content-type="dwc:verbatimCoordinates" xlink:type="simple">
                    <named-content content-type="geo-json" specific-use="{&#34;type&#34;:&#34;Point&#34;,&#34;coordinates&#34;:[13.770000,64.600000]}" id="NCID0EKPAG" xlink:type="simple">64.6000, 13.7700</named-content>
                  </named-content>
                </td><td rowspan="1" colspan="1">Å. Lindelow</td></tr><tr><td rowspan="1" colspan="1">6</td><td rowspan="1" colspan="1">Sweden</td><td rowspan="1" colspan="1">Gåddede</td><td rowspan="1" colspan="1">
                  <named-content xmlns:xlink="http://www.w3.org/1999/xlink" content-type="dwc:verbatimCoordinates" xlink:type="simple">
                    <named-content content-type="geo-json" specific-use="{&#34;type&#34;:&#34;Point&#34;,&#34;coordinates&#34;:[14.130000,64.500000]}" id="NCID0ECQAG" xlink:type="simple">64.5000, 14.1300</named-content>
                  </named-content>
                </td><td rowspan="1" colspan="1">Å. Lindelow</td></tr><tr><td rowspan="1" colspan="1">12</td><td rowspan="1" colspan="1">Sweden</td><td rowspan="1" colspan="1">Strömsund</td><td rowspan="1" colspan="1">
                  <named-content xmlns:xlink="http://www.w3.org/1999/xlink" content-type="dwc:verbatimCoordinates" xlink:type="simple">
                    <named-content content-type="geo-json" specific-use="{&#34;type&#34;:&#34;Point&#34;,&#34;coordinates&#34;:[14.640000,64.360000]}" id="NCID0E1QAG" xlink:type="simple">64.3600, 14.6400</named-content>
                  </named-content>
                </td><td rowspan="1" colspan="1">Å. Lindelow</td></tr><tr><td rowspan="2" colspan="1">
                  <italic>
                    <tp:taxon-name><tp:taxon-name-part taxon-name-part-type="genus" reg="Cryphalus">Cryphalus</tp:taxon-name-part><tp:taxon-name-part taxon-name-part-type="species" reg="asperatus">asperatus</tp:taxon-name-part></tp:taxon-name>
                  </italic>
                </td><td rowspan="1" colspan="1">5</td><td rowspan="1" colspan="1">Switzerland</td><td rowspan="1" colspan="1">Delemont</td><td rowspan="1" colspan="1">
                  <named-content xmlns:xlink="http://www.w3.org/1999/xlink" content-type="dwc:verbatimCoordinates" xlink:type="simple">
                    <named-content content-type="geo-json" specific-use="{&#34;type&#34;:&#34;Point&#34;,&#34;coordinates&#34;:[7.329100,47.372900]}" id="NCID0EBSAG" xlink:type="simple">47.3729, 7.3291</named-content>
                  </named-content>
                </td><td rowspan="1" colspan="1">M. Justesen</td></tr><tr><td rowspan="1" colspan="1">187</td><td rowspan="1" colspan="1">Switzerland</td><td rowspan="1" colspan="1">Soyhières</td><td rowspan="1" colspan="1">
                  <named-content xmlns:xlink="http://www.w3.org/1999/xlink" content-type="dwc:verbatimCoordinates" xlink:type="simple">
                    <named-content content-type="geo-json" specific-use="{&#34;type&#34;:&#34;Point&#34;,&#34;coordinates&#34;:[7.383400,47.388300]}" id="NCID0EZSAG" xlink:type="simple">47.3883, 7.3834</named-content>
                  </named-content>
                </td><td rowspan="1" colspan="1">M. Justesen</td></tr><tr><td rowspan="1" colspan="1">
                  <italic>
                    <tp:taxon-name><tp:taxon-name-part taxon-name-part-type="genus" reg="Cryphalus">Cryphalus</tp:taxon-name-part><tp:taxon-name-part taxon-name-part-type="species" reg="piceae">piceae</tp:taxon-name-part></tp:taxon-name>
                  </italic>
                </td><td rowspan="1" colspan="1">125</td><td rowspan="1" colspan="1">Switzerland</td><td rowspan="1" colspan="1">Delemont</td><td rowspan="1" colspan="1">
                  <named-content xmlns:xlink="http://www.w3.org/1999/xlink" content-type="dwc:verbatimCoordinates" xlink:type="simple">
                    <named-content content-type="geo-json" specific-use="{&#34;type&#34;:&#34;Point&#34;,&#34;coordinates&#34;:[7.329100,47.372900]}" id="NCID0EAUAG" xlink:type="simple">47.3729, 7.3291</named-content>
                  </named-content>
                </td><td rowspan="1" colspan="1">M. Justesen</td></tr></tbody></table></table-wrap><fig id="F2" position="float" orientation="portrait"><object-id xmlns:xlink="http://www.w3.org/1999/xlink" content-type="doi" xlink:type="simple">10.3897/zookeys.1179.101388.figure2</object-id><object-id xmlns:xlink="http://www.w3.org/1999/xlink" content-type="arpha" xlink:type="simple">99D383E2-C0F4-5B42-9037-80C5DE76D211</object-id><label>Figure 2.</label><caption><p>The variation of measured characters in five European <italic><tp:taxon-name><tp:taxon-name-part taxon-name-part-type="genus" reg="Cryphalus">Cryphalus</tp:taxon-name-part></tp:taxon-name></italic> species. Pronotal lateral setae, mid (mm), refers to the length of the lateral setae on pronotum between the summit and the apex.</p></caption><graphic xmlns:xlink="http://www.w3.org/1999/xlink" xlink:href="zookeys-1179-063_article-101388__-g002.jpg" position="float" orientation="portrait" xlink:type="simple" id="oo_903286.jpg"><uri content-type="original_file" xlink:type="simple">https://binary.pensoft.net/fig/903286</uri></graphic></fig><fig id="F7" position="float" orientation="portrait"><object-id xmlns:xlink="http://www.w3.org/1999/xlink" content-type="doi" xlink:type="simple">10.3897/zookeys.1179.101388.figure7</object-id><object-id xmlns:xlink="http://www.w3.org/1999/xlink" content-type="arpha" xlink:type="simple">7E8D0432-9B68-53CE-ABEB-2FC6F3843832</object-id><label>Figure 7.</label><caption><p>Proventricules of the five native <italic><tp:taxon-name><tp:taxon-name-part taxon-name-part-type="genus" reg="Cryphalus">Cryphalus</tp:taxon-name-part></tp:taxon-name></italic> species currently recognised in Europe.</p></caption><graphic xmlns:xlink="http://www.w3.org/1999/xlink" xlink:href="zookeys-1179-063_article-101388__-g007.jpg" position="float" orientation="portrait" xlink:type="simple" id="oo_903291.jpg"><uri content-type="original_file" xlink:type="simple">https://binary.pensoft.net/fig/903291</uri></graphic></fig><fig id="F5" position="float" orientation="portrait"><object-id xmlns:xlink="http://www.w3.org/1999/xlink" content-type="doi" xlink:type="simple">10.3897/zookeys.1179.101388.figure5</object-id><object-id xmlns:xlink="http://www.w3.org/1999/xlink" content-type="arpha" xlink:type="simple">2483DC13-D2BD-55E0-A6FE-3A5C086295FD</object-id><label>Figure 5.</label><caption><p>Lateral and dorsal illustration of male genitalia of five European <italic><tp:taxon-name><tp:taxon-name-part taxon-name-part-type="genus" reg="Cryphalus">Cryphalus</tp:taxon-name-part></tp:taxon-name></italic> species.</p></caption><graphic xmlns:xlink="http://www.w3.org/1999/xlink" xlink:href="zookeys-1179-063_article-101388__-g005.jpg" position="float" orientation="portrait" xlink:type="simple" id="oo_903289.jpg"><uri content-type="original_file" xlink:type="simple">https://binary.pensoft.net/fig/903289</uri></graphic></fig></tp:treatment-sec><ref-list><ref id="B26"><mixed-citation xmlns:xlink="http://www.w3.org/1999/xlink" xlink:type="simple"><person-group><name name-style="western"><surname>Horn</surname><given-names>W</given-names></name><name name-style="western"><surname>Kahle</surname><given-names>I</given-names></name><name name-style="western"><surname>Friese</surname><given-names>G</given-names></name><name name-style="western"><surname>Gaedike</surname><given-names>R</given-names></name></person-group> (<year>1990a</year>) <source>Collectiones Entomologicae, ein Kompendium über den Verbleib Entomologischer Sammlungen der Welt bis 1960. Teil I: A bis K.</source><publisher-name>Akademie der Landwirtschaftswissenschaften der Deutschen Demokratischen Republik</publisher-name>, <publisher-loc>Berlin, Germany</publisher-loc>, <size units="page">220 pp</size>.</mixed-citation></ref><ref id="B30"><mixed-citation xmlns:xlink="http://www.w3.org/1999/xlink" xlink:type="simple"><person-group><name name-style="western"><surname>Johnson</surname><given-names>AJ</given-names></name><name name-style="western"><surname>Hulcr</surname><given-names>J</given-names></name><name name-style="western"><surname>Knížek</surname><given-names>M</given-names></name><name name-style="western"><surname>Atkinson</surname><given-names>TH</given-names></name><name name-style="western"><surname>Mandelshtam</surname><given-names>MY</given-names></name><name name-style="western"><surname>Smith</surname><given-names>SM</given-names></name><name name-style="western"><surname>Cognato</surname><given-names>AI</given-names></name><name name-style="western"><surname>Park</surname><given-names>S</given-names></name><name name-style="western"><surname>Li</surname><given-names>Y</given-names></name><name name-style="western"><surname>Jordal</surname><given-names>BH</given-names></name></person-group> (<year>2020a</year>) <article-title>Revision of the bark beetle genera within the former <tp:taxon-name><tp:taxon-name-part taxon-name-part-type="tribe">Cryphalini</tp:taxon-name-part></tp:taxon-name> (<tp:taxon-name><tp:taxon-name-part taxon-name-part-type="family">Curculionidae</tp:taxon-name-part></tp:taxon-name>: <tp:taxon-name><tp:taxon-name-part taxon-name-part-type="subfamily">Scolytinae</tp:taxon-name-part></tp:taxon-name>).</article-title><source>Insect Systematics and Diversity</source><volume>4</volume>(<issue>3</issue>): <fpage>1</fpage>–<lpage>1</lpage>. <ext-link xlink:href="10.1093/isd/ixaa002" ext-link-type="doi" xlink:type="simple">https://doi.org/10.1093/isd/ixaa002</ext-link></mixed-citation></ref><ref id="B85"><mixed-citation xmlns:xlink="http://www.w3.org/1999/xlink" xlink:type="simple"><person-group><name name-style="western"><surname>Wood</surname><given-names>SL</given-names></name></person-group> (<year>1982</year>) <article-title>The bark and ambrosia beetles of North and Central America (<tp:taxon-name><tp:taxon-name-part taxon-name-part-type="order">Coleoptera</tp:taxon-name-part></tp:taxon-name>: <tp:taxon-name><tp:taxon-name-part taxon-name-part-type="family">Scolytidae</tp:taxon-name-part></tp:taxon-name>), a taxonomic monograph.</article-title><source>Memoirs of the Great Basin Naturalist</source><volume>6</volume>: <fpage>1</fpage>–<lpage>1359</lpage>. <ext-link xlink:href="https://www.biodiversitylibrary.org/part/248626" ext-link-type="uri" xlink:type="simple">https://www.biodiversitylibrary.org/part/248626</ext-link> [Accessed 03 February 2023]</mixed-citation></ref><ref id="B18"><mixed-citation xmlns:xlink="http://www.w3.org/1999/xlink" xlink:type="simple"><person-group><name name-style="western"><surname>Escherich</surname><given-names>K</given-names></name></person-group> (<year>1923</year>) Die Forstinsekten Mitteleuropas (Vol. 2). Parey, Berlin, 342–380.</mixed-citation></ref><ref id="B23"><mixed-citation xmlns:xlink="http://www.w3.org/1999/xlink" xlink:type="simple"><person-group><name name-style="western"><surname>Grüne</surname><given-names>S</given-names></name></person-group> (<year>1979</year>) <source>Brief Illustrated Key to European Bark Beetles. Verlag M. &amp; H.</source><publisher-name>Schaper</publisher-name>, <publisher-loc>Hannover, German Federal Republic</publisher-loc>, <size units="page">182 pp</size>.</mixed-citation></ref><ref id="B63"><mixed-citation xmlns:xlink="http://www.w3.org/1999/xlink" xlink:type="simple"><person-group><name name-style="western"><surname>Pfeffer</surname><given-names>A</given-names></name></person-group> (<year>1995</year>) <source>Zentral- und Westpaläarktische Borken- und Kernkäfer (<tp:taxon-name><tp:taxon-name-part taxon-name-part-type="order">Coleoptera</tp:taxon-name-part></tp:taxon-name>: <tp:taxon-name><tp:taxon-name-part taxon-name-part-type="family">Scolytidae</tp:taxon-name-part></tp:taxon-name>, <tp:taxon-name><tp:taxon-name-part taxon-name-part-type="family">Platypodidae</tp:taxon-name-part></tp:taxon-name>).</source><publisher-name>Pro Entomologia</publisher-name>, <publisher-loc>Basel</publisher-loc>, <size units="page">310 pp</size>.</mixed-citation></ref><ref id="B20"><mixed-citation xmlns:xlink="http://www.w3.org/1999/xlink" xlink:type="simple"><person-group><name name-style="western"><surname>Ferrari</surname><given-names>GJ</given-names></name></person-group> (<year>1867</year>) Die Forest-und Baumzucht-schadlichen Borkenkäfer (Tomicides Lac.) aus der Familie der Holzverderber (Scolytides Lac.), mit besonderer Berücksichtigung vorzüglich der europäischen Formen, und der Sammlung des k. k. zoologischen Kabinetes in Wien. Carl Gerold’s Sohn, Wien, [2 +] 96 pp.</mixed-citation></ref><ref id="B40"><mixed-citation xmlns:xlink="http://www.w3.org/1999/xlink" xlink:type="simple"><person-group><name name-style="western"><surname>Knížek</surname><given-names>M</given-names></name></person-group> (<year>2011</year>) <article-title><tp:taxon-name><tp:taxon-name-part taxon-name-part-type="subfamily">Scolytinae</tp:taxon-name-part></tp:taxon-name>.</article-title> In: <person-group><name name-style="western"><surname>Löbl</surname><given-names>I</given-names></name><name name-style="western"><surname>Smetana</surname><given-names>A</given-names></name></person-group> (<role>Eds</role>) <issue-title>Catalogue of Palaearctic Coleoptera (Vol.</issue-title><source>7), <tp:taxon-name><tp:taxon-name-part taxon-name-part-type="superfamily">Curculionoidea</tp:taxon-name-part></tp:taxon-name> I. Apollo Books, Steenstrup</source>, <fpage>86</fpage>–<lpage>87</lpage>. [204–251]</mixed-citation></ref><ref id="B1"><mixed-citation xmlns:xlink="http://www.w3.org/1999/xlink" xlink:type="simple"><person-group><name name-style="western"><surname>Alonso-Zarazaga</surname><given-names>M</given-names></name><name name-style="western"><surname>Barrios</surname><given-names>H</given-names></name><name name-style="western"><surname>Borovec</surname><given-names>R</given-names></name><name name-style="western"><surname>Bouchard</surname><given-names>P</given-names></name><name name-style="western"><surname>Caldara</surname><given-names>R</given-names></name><name name-style="western"><surname>Colonnelli</surname><given-names>E</given-names></name><name name-style="western"><surname>Gültekin</surname><given-names>L</given-names></name><name name-style="western"><surname>Hlaváč</surname><given-names>P</given-names></name><name name-style="western"><surname>Korotyaev</surname><given-names>B</given-names></name><name name-style="western"><surname>Lyal</surname><given-names>CHC</given-names></name><name name-style="western"><surname>Machado</surname><given-names>A</given-names></name><name name-style="western"><surname>Meregalli</surname><given-names>M</given-names></name><name name-style="western"><surname>Pierotti</surname><given-names>H</given-names></name><name name-style="western"><surname>Ren</surname><given-names>L</given-names></name><name name-style="western"><surname>Sánchez-Ruiz</surname><given-names>M</given-names></name><name name-style="western"><surname>Sforzi</surname><given-names>A</given-names></name><name name-style="western"><surname>Silfverberg</surname><given-names>H</given-names></name><name name-style="western"><surname>Skuhrovec</surname><given-names>J</given-names></name><name name-style="western"><surname>Trýzna</surname><given-names>M</given-names></name><name name-style="western"><surname>Velázquez de Castro</surname><given-names>AJ</given-names></name><name name-style="western"><surname>Yunakov</surname><given-names>NN</given-names></name></person-group> (<year>2023</year>) Cooperative catalogue of Palaearctic <tp:taxon-name><tp:taxon-name-part taxon-name-part-type="order">Coleoptera</tp:taxon-name-part></tp:taxon-name><tp:taxon-name><tp:taxon-name-part taxon-name-part-type="superfamily">Curculionoidea</tp:taxon-name-part></tp:taxon-name>. Monografias Electrónicas, Sociedad Entomológica Aragonesa 14: e780.</mixed-citation></ref><ref id="B42"><mixed-citation xmlns:xlink="http://www.w3.org/1999/xlink" xlink:type="simple"><person-group><name name-style="western"><surname>Köhler</surname><given-names>F</given-names></name></person-group> (<year>2011</year>) <article-title>2. Nachtrag zum „Verzeichnis der Käfer Deutschlands“ (Köhler &amp; Klausnitzer 1998) (<tp:taxon-name><tp:taxon-name-part taxon-name-part-type="order">Coleoptera</tp:taxon-name-part></tp:taxon-name>).</article-title><source>Entomologische Nachrichten und Berichte (Dresden)</source><volume>55</volume>: <fpage>109</fpage>–<lpage>174</lpage>. [247–254.] <ext-link xlink:href="http://www.koleopterologie.de/verzeichnis/download/KOEHLER%202011%20Verzeichnis%20Kaefer%20Deutschlands%20Nachtrag2.pdf" ext-link-type="uri" xlink:type="simple">http://www.koleopterologie.de/verzeichnis/download/KOEHLER%202011%20Verzeichnis%20Kaefer%20Deutschlands%20Nachtrag2.pdf</ext-link> [Accessed 28 July 2023]</mixed-citation></ref><ref id="B78"><mixed-citation xmlns:xlink="http://www.w3.org/1999/xlink" xlink:type="simple"><person-group><name name-style="western"><surname>Trédl</surname><given-names>R</given-names></name></person-group> (<year>1908</year>) <article-title>Beiträge zur Kenntnis der Lebensweise des <italic><tp:taxon-name><tp:taxon-name-part taxon-name-part-type="genus">Cryphalus</tp:taxon-name-part><tp:taxon-name-part taxon-name-part-type="species">intermedius</tp:taxon-name-part></tp:taxon-name></italic> Fern.</article-title><source>Entomologische Blätter</source><volume>4</volume>: <fpage>30</fpage>–<lpage>31</lpage>. <ext-link xlink:href="https://www.zobodat.at/pdf/Entomologische-Blaetter_4_0030-0031.pdf" ext-link-type="uri" xlink:type="simple">https://www.zobodat.at/pdf/Entomologische-Blaetter_4_0030-0031.pdf</ext-link> [Accessed 03 February 2023]</mixed-citation></ref><ref id="B82"><mixed-citation xmlns:xlink="http://www.w3.org/1999/xlink" xlink:type="simple"><person-group><name name-style="western"><surname>Wermelinger</surname><given-names>B</given-names></name><name name-style="western"><surname>Duelli</surname><given-names>P</given-names></name><name name-style="western"><surname>Obrist</surname><given-names>MK</given-names></name></person-group> (<year>2002</year>) Dynamics of saproxylic beetles (<tp:taxon-name><tp:taxon-name-part taxon-name-part-type="order">Coleoptera</tp:taxon-name-part></tp:taxon-name>) in windthrow areas in alpine spruce forests. Forest Snow and Landscape Research 77(1/2): 133–148.</mixed-citation></ref><ref id="B62"><mixed-citation xmlns:xlink="http://www.w3.org/1999/xlink" xlink:type="simple"><person-group><name name-style="western"><surname>Pfeffer</surname><given-names>A</given-names></name></person-group> (<year>1955</year>) <source>Kůrovci – <tp:taxon-name><tp:taxon-name-part taxon-name-part-type="superfamily">Scolytoidea</tp:taxon-name-part></tp:taxon-name>. Fauna ČSR, svazek 6.</source><publisher-name>ČSAV</publisher-name>, <publisher-loc>Praha</publisher-loc>, <size units="page">324 pp</size>. [+ 42 Tab.]</mixed-citation></ref><ref id="B58"><mixed-citation xmlns:xlink="http://www.w3.org/1999/xlink" xlink:type="simple"><person-group><name name-style="western"><surname>Noblecourt</surname><given-names>T</given-names></name><name name-style="western"><surname>Schott</surname><given-names>C</given-names></name></person-group> (<year>2004</year>) <article-title><italic><tp:taxon-name><tp:taxon-name-part taxon-name-part-type="genus">Cryphalus</tp:taxon-name-part><tp:taxon-name-part taxon-name-part-type="species">intermedius</tp:taxon-name-part></tp:taxon-name></italic> Ferrari, 1867 et <italic><tp:taxon-name><tp:taxon-name-part taxon-name-part-type="genus">Cryphalus</tp:taxon-name-part><tp:taxon-name-part taxon-name-part-type="species">saltuarius</tp:taxon-name-part></tp:taxon-name></italic> Weise, 1891, espèces nouvelles pour la faune de France.</article-title><source>Bulletin Mensuel de la Societe Linneenne de Lyon</source><volume>73</volume>(<issue>7</issue>): <fpage>290</fpage>–<lpage>292</lpage>. <ext-link xlink:href="10.3406/linly.2004.13532" ext-link-type="doi" xlink:type="simple">https://doi.org/10.3406/linly.2004.13532</ext-link></mixed-citation></ref></ref-list></tp:taxon-treatment>
