# Supplementary material for: ﻿Taxonomic reappraisal of the European fauna of the bark beetle genus Cryphalus (Coleoptera, Curculionidae, Scolytinae)
Source: Zookeys. 2023 Sep 8;1179:63–105. doi: 10.3897/zookeys.1179.101388 (PMC10504635; doi:10.3897/zookeys.1179.101388)
Supplement: XML Treatment for Cryphalus asperatus [file zookeys.1179.101388-treatment4.xml]

<!DOCTYPE tp:taxon-treatment
  PUBLIC "-//TaxonX//DTD Taxonomic Treatment Publishing DTD v0 20100105//EN" "tax-treatment-NSO.dtd">
<tp:taxon-treatment xmlns:tp="http://www.plazi.org/taxpub"><tp:treatment-meta><kwd-group><label>Taxon classification</label><kwd>
                <named-content content-type="kingdom">Animalia</named-content>
              </kwd><kwd>
                <named-content content-type="order">Coleoptera</named-content>
              </kwd><kwd>
                <named-content content-type="family">Curculionidae</named-content>
              </kwd></kwd-group><mixed-citation publication-type="journal"><person-group><name><surname>Justesen</surname><given-names>Mathias Just</given-names></name><name><surname>Hansen</surname><given-names>Aslak Kappel</given-names></name><name><surname>Knížek</surname><given-names>Miloš</given-names></name><name><surname>Lindelow</surname><given-names>Åke</given-names></name><name><surname>Solodovnikov</surname><given-names>Alexey</given-names></name><name><surname>Ravn</surname><given-names>Hans Peter</given-names></name></person-group><article-title>﻿Taxonomic reappraisal of the European fauna of the bark beetle genus <italic><tp:taxon-name><tp:taxon-name-part taxon-name-part-type="genus" reg="Cryphalus">Cryphalus</tp:taxon-name-part></tp:taxon-name></italic> (<tp:taxon-name><tp:taxon-name-part taxon-name-part-type="order">Coleoptera</tp:taxon-name-part></tp:taxon-name>, <tp:taxon-name><tp:taxon-name-part taxon-name-part-type="family">Curculionidae</tp:taxon-name-part></tp:taxon-name>, <tp:taxon-name><tp:taxon-name-part taxon-name-part-type="subfamily">Scolytinae</tp:taxon-name-part></tp:taxon-name>)</article-title><source>Zookeys</source><day>08</day><month>09</month><year>2023</year><volume>1179</volume><fpage>63</fpage><lpage>105</lpage><pub-id pub-id-type="doi">10.3897/zookeys.1179.101388</pub-id></mixed-citation></tp:treatment-meta><tp:nomenclature><label>﻿</label><tp:taxon-name>
              <object-id xmlns:xlink="http://www.w3.org/1999/xlink" content-type="arpha" xlink:type="simple">0D4274CE-5889-55CA-AB5C-232647DA0481</object-id>
              <tp:taxon-name-part taxon-name-part-type="genus" reg="Cryphalus">Cryphalus</tp:taxon-name-part>
              <tp:taxon-name-part taxon-name-part-type="species" reg="asperatus">asperatus</tp:taxon-name-part>
            </tp:taxon-name><tp:taxon-authority>(Gyllenhal, 1813)</tp:taxon-authority><tp:nomenclature-citation-list><tp:nomenclature-citation><tp:taxon-name>
                  <tp:taxon-name-part taxon-name-part-type="genus" reg="Bostrichus">Bostrichus</tp:taxon-name-part>
                  <tp:taxon-name-part taxon-name-part-type="species" reg="asperatus">asperatus</tp:taxon-name-part>
                </tp:taxon-name><comment>(Gyllenhal, 1813: 368); designated by <xref ref-type="bibr" rid="B84">Wood 1972</xref>: 41.</comment></tp:nomenclature-citation><tp:nomenclature-citation><tp:taxon-name>
                  <tp:taxon-name-part taxon-name-part-type="genus" reg="Bostrichus">Bostrichus</tp:taxon-name-part>
                  <tp:taxon-name-part taxon-name-part-type="species" reg="abietis">abietis</tp:taxon-name-part>
                </tp:taxon-name><comment>(Ratzeburg, 1837: 161) (syn: <xref ref-type="bibr" rid="B84">Wood 1972</xref>).</comment></tp:nomenclature-citation></tp:nomenclature-citation-list></tp:nomenclature><tp:treatment-sec sec-type="type material" id="SECID0EP6CI"><title>Type material.</title><p>Destroyed during the Second World War together with <italic><tp:taxon-name><tp:taxon-name-part taxon-name-part-type="genus" reg="Cryphalus">C.</tp:taxon-name-part><tp:taxon-name-part taxon-name-part-type="species" reg="piceae">piceae</tp:taxon-name-part></tp:taxon-name></italic> type material (see <italic><tp:taxon-name><tp:taxon-name-part taxon-name-part-type="genus" reg="Cryphalus">C.</tp:taxon-name-part><tp:taxon-name-part taxon-name-part-type="species" reg="piceae">piceae</tp:taxon-name-part></tp:taxon-name></italic>).</p></tp:treatment-sec><tp:treatment-sec sec-type="Neotype designation" id="SECID0ELADI"><title>Neotype designation.</title><p>We designate a neotype of <italic><tp:taxon-name><tp:taxon-name-part taxon-name-part-type="genus" reg="Cryphalus">Cryphalus</tp:taxon-name-part><tp:taxon-name-part taxon-name-part-type="species" reg="asperatus">asperatus</tp:taxon-name-part></tp:taxon-name></italic> with the express purpose of clarifying the taxonomic status. In the original description, the distribution of <italic><tp:taxon-name><tp:taxon-name-part taxon-name-part-type="genus" reg="Cryphalus">C.</tp:taxon-name-part><tp:taxon-name-part taxon-name-part-type="species" reg="asperatus">asperatus</tp:taxon-name-part></tp:taxon-name></italic> is mentioned from Upper Silesia (Poland), East Prussia (Poland/Russia), Thuringian Forest (Germany) and Harzen (Germany) and the species is mentioned from <italic><tp:taxon-name><tp:taxon-name-part taxon-name-part-type="genus" reg="Picea">Picea</tp:taxon-name-part></tp:taxon-name></italic> Mill. (Ratzeburg, 1837). A neotype of <italic><tp:taxon-name><tp:taxon-name-part taxon-name-part-type="genus" reg="Cryphalus">Cryphalus</tp:taxon-name-part><tp:taxon-name-part taxon-name-part-type="species" reg="asperatus">asperatus</tp:taxon-name-part></tp:taxon-name></italic> (Gyllenhal, 1813) is designated (Fig. <xref ref-type="fig" rid="F15">15</xref>). It is a male collected on 18/05-2023 from a <italic><tp:taxon-name><tp:taxon-name-part taxon-name-part-type="genus" reg="Picea">Picea</tp:taxon-name-part><tp:taxon-name-part taxon-name-part-type="species" reg="abies">abies</tp:taxon-name-part></tp:taxon-name></italic> branch collected in Czechia (Silensia) (<named-content xmlns:xlink="http://www.w3.org/1999/xlink" content-type="dwc:verbatimCoordinates" xlink:type="simple"><named-content content-type="geo-json" specific-use="{&#34;type&#34;:&#34;Point&#34;,&#34;coordinates&#34;:[19.587833,48.972472]}" id="NCID0ELCDI" xlink:type="simple">48°58'20.9"N, 19°35'16.2"E</named-content></named-content>) not far from Upper Silesia. The specimen will be stored at NHMD in the entomological collections.</p><fig id="F15" position="float" orientation="portrait"><object-id xmlns:xlink="http://www.w3.org/1999/xlink" content-type="doi" xlink:type="simple">10.3897/zookeys.1179.101388.figure15</object-id><object-id xmlns:xlink="http://www.w3.org/1999/xlink" content-type="arpha" xlink:type="simple">7341A457-BEB2-51B1-A50C-E73AB45287D4</object-id><label>Figure 15.</label><caption><p>Neotype of <italic><tp:taxon-name><tp:taxon-name-part taxon-name-part-type="genus" reg="Cryphalus">Cryphalus</tp:taxon-name-part><tp:taxon-name-part taxon-name-part-type="species" reg="asperatus">asperatus</tp:taxon-name-part></tp:taxon-name></italic>. Stored at <bold>NHMD</bold> in the entomological collections.</p></caption><graphic xmlns:xlink="http://www.w3.org/1999/xlink" xlink:href="zookeys-1179-063_article-101388__-g015.jpg" position="float" orientation="portrait" xlink:type="simple" id="oo_903299.jpg"><uri content-type="original_file" xlink:type="simple">https://binary.pensoft.net/fig/903299</uri></graphic></fig></tp:treatment-sec><tp:treatment-sec sec-type="material" id="SECID0EKDDI"><title>Material examined.</title><p>599 specimens from 8 countries in Europe (Table <xref ref-type="table" rid="T1">1</xref>) were examined. Morphological measurements were done on 38 specimens from Romania (7), Czechia (12), Slovakia (6), Netherlands (6), and Belgium (7). The results are presented in Fig. <xref ref-type="fig" rid="F2">2</xref>.</p></tp:treatment-sec><tp:treatment-sec sec-type="diagnosis" id="SECID0EYDDI"><title>Diagnosis.</title><p>This species can be diagnosed from similar <italic><tp:taxon-name><tp:taxon-name-part taxon-name-part-type="genus" reg="Cryphalus">Cryphalus</tp:taxon-name-part></tp:taxon-name></italic> in Europe by the combination of body size usually &lt; 1.75 mm (average 1.61 mm), setae on lateral margin of pronotum clearly shorter between apex and summit compared to setae in line with summit (character 3, Fig. <xref ref-type="fig" rid="F1">1</xref>), randomly distributed asperities on pronotal declivity (&lt; 50), interstrial setae on the elytral declivity shorter than width of second interstria, often clear elytral striation. For confident identification, extraction of male genitalia is recommended. Penis body when seen dorsally is, aside from the apex, equally broad and is almost bilateral in symmetry. The entire aedeagus ~ 0.5 mm in length (Fig. <xref ref-type="fig" rid="F16">16B–E</xref>).</p><fig id="F16" position="float" orientation="portrait"><object-id xmlns:xlink="http://www.w3.org/1999/xlink" content-type="doi" xlink:type="simple">10.3897/zookeys.1179.101388.figure16</object-id><object-id xmlns:xlink="http://www.w3.org/1999/xlink" content-type="arpha" xlink:type="simple">51DD93DC-17D0-5C20-A37A-64FD415CBFB1</object-id><label>Figure 16.</label><caption><p><italic><tp:taxon-name><tp:taxon-name-part taxon-name-part-type="genus" reg="Cryphalus">Cryphalus</tp:taxon-name-part><tp:taxon-name-part taxon-name-part-type="species" reg="asperatus">asperatus</tp:taxon-name-part></tp:taxon-name></italic><bold>A</bold> distribution <bold>B</bold> lateral and dorsal view <bold>C</bold> aedeagus <bold>D</bold> SEM, specimen from Calibaba, Romania <bold>E</bold> SEM (43× magnification), specimen from Calibaba, Romania.</p></caption><graphic xmlns:xlink="http://www.w3.org/1999/xlink" xlink:href="zookeys-1179-063_article-101388__-g016.jpg" position="float" orientation="portrait" xlink:type="simple" id="oo_903300.jpg"><uri content-type="original_file" xlink:type="simple">https://binary.pensoft.net/fig/903300</uri></graphic></fig></tp:treatment-sec><tp:treatment-sec sec-type="description" id="SECID0EPFDI"><title>Description.</title><p>Length 1.38–1.90 mm, average 1.61 mm. <bold><italic><tp:taxon-name><tp:taxon-name-part taxon-name-part-type="genus" reg="Proportions">Proportions</tp:taxon-name-part></tp:taxon-name></italic></bold>: 2.3× as long as wide, elytra 1.5× as long as wide, elytra 1.95× longer than pronotum. <bold><italic>Antennae</italic></bold>: club with three procurved sutures marked by long setae. Funiculus with four antennomeres (including pedicel). <bold><italic>Pronotum</italic></bold>: dark brown to black on both slope and disc. Profile anterior to summit triangular to rounded, slightly wider in line with summit. Anterior margin with 2–7 asperities, the outer pair usually smaller, and with erect setae in line with the summit and near apex, usually short or upwards facing in-between. Anterior slope with &lt; 50 asperities, including the ones on the anterior margin. Disc between 1/4–1/5 the length of entire pronotum, gently sloped, weakly tuberculate surface texture with a small hair-like setae in each tubercule. Vestiture on declivity and disc hair-like. Suture between pronotum and elytra weakly sinuate. <bold><italic>Scutellum</italic></bold>: completely covered with trifurcate hair-like setae (Fig. <xref ref-type="fig" rid="F16">16D</xref>). <bold><italic>Elytra</italic></bold>: usually black or dark brown but occasionally light brown, margins parallel and straight. The curvature on the declivity regularly rounded. Surface smooth. Striae often visible as rows of punctures with a short hair-like seta arising from each puncture. Interstrial setae short (0.05–0.08 mm) and erect. Interstrial ground vestiture is serrated, ~ 2–3× as long as wide and translucent brown with a weak iridescence (Fig. <xref ref-type="fig" rid="F16">16B, D, E</xref>). <bold><italic>Proventriculus</italic></bold>: sutural teeth of irregular size, confused, in two or more longitudinal rows. Apical teeth extend laterally to &lt; 2/3 of the plate. Masticatory brush slightly &lt; 1/2 of the proventricular length (Fig. <xref ref-type="fig" rid="F7">7</xref>).</p><p><bold><italic>Sexual dimorphism</italic>.</bold> Males and females can be separated using the last ventrite (Fig. <xref ref-type="fig" rid="F11">11</xref>), as suggested by (<xref ref-type="bibr" rid="B30">Johnson et al. 2020a</xref>). <xref ref-type="bibr" rid="B85">Wood (1982)</xref> also suggests that the sexes of several scolytines including <italic><tp:taxon-name><tp:taxon-name-part taxon-name-part-type="genus" reg="Cryphalus">Cryphalus</tp:taxon-name-part></tp:taxon-name></italic>, can be separated by males having a clearly visible 8<sup>th</sup> tergite and the females a highly reduced or absent 8<sup>th</sup> tergite. This character was not examined. No obvious differences in tubercles or carina on the frons was noticed.</p><p><bold>Male.</bold> The aedeagus is ~ 0.5 mm long when measured vertically (i.e., from the two points furthest away from each other). The penis body when seen from above is at the side of the apex, equally broad, and almost bilaterally symmetrical and &lt; 0.4 mm. Aedeagus apodemes makes up ~ 35% of the entire aedeagus length when measured vertically and are more or less straight and bending downwards. The tegmen is sclerotised and completes a ring around the penis body. It is thin and has two ventral apodemes, which are ~ 1/2 the length of the distance between them. The dorsal part of the tegmen ring is narrowest in the middle (Figs <xref ref-type="fig" rid="F5">5</xref>, <xref ref-type="fig" rid="F16">16C</xref>).</p><p><bold>Larvae.</bold> For a description of larvae see the work by <xref ref-type="bibr" rid="B71">Ritchie (1918)</xref> or <xref ref-type="bibr" rid="B45">Lekander (1968)</xref>.</p></tp:treatment-sec><tp:treatment-sec sec-type="host" id="SECID0EOIDI"><title>Host plants.</title><p>This species is mentioned in the literature from several conifer genera, but primarily from different <italic><tp:taxon-name><tp:taxon-name-part taxon-name-part-type="genus" reg="Picea">Picea</tp:taxon-name-part></tp:taxon-name></italic> species (<xref ref-type="bibr" rid="B18">Escherich 1923</xref>; <xref ref-type="bibr" rid="B25">Hansen 1956</xref>; <xref ref-type="bibr" rid="B46">Lekander et al. 1977</xref>; <xref ref-type="bibr" rid="B23">Grüne 1979</xref>; <xref ref-type="bibr" rid="B87">Wood 1992b</xref>). In a study designed to test the specificity of bark beetles to different conifer hosts, <italic><tp:taxon-name><tp:taxon-name-part taxon-name-part-type="genus" reg="Cryphalus">C.</tp:taxon-name-part><tp:taxon-name-part taxon-name-part-type="species" reg="asperatus">asperatus</tp:taxon-name-part></tp:taxon-name></italic> was found to prefer <italic><tp:taxon-name><tp:taxon-name-part taxon-name-part-type="genus" reg="Abies">Abies</tp:taxon-name-part></tp:taxon-name></italic> and <italic><tp:taxon-name><tp:taxon-name-part taxon-name-part-type="genus" reg="Picea">Picea</tp:taxon-name-part></tp:taxon-name></italic> over <italic><tp:taxon-name><tp:taxon-name-part taxon-name-part-type="genus" reg="Pinus">Pinus</tp:taxon-name-part></tp:taxon-name></italic> and <italic><tp:taxon-name><tp:taxon-name-part taxon-name-part-type="genus" reg="Cupressus">Cupressus</tp:taxon-name-part></tp:taxon-name></italic> (<xref ref-type="bibr" rid="B11">Chararas et al. 1982</xref>). <xref ref-type="bibr" rid="B71">Ritchie (1918)</xref> found <italic><tp:taxon-name><tp:taxon-name-part taxon-name-part-type="genus" reg="Abies">Abies</tp:taxon-name-part></tp:taxon-name></italic> as a preferred host plant of <italic><tp:taxon-name><tp:taxon-name-part taxon-name-part-type="genus" reg="Cryphalus">C.</tp:taxon-name-part><tp:taxon-name-part taxon-name-part-type="species" reg="asperatus">asperatus</tp:taxon-name-part></tp:taxon-name></italic>. We collected <italic><tp:taxon-name><tp:taxon-name-part taxon-name-part-type="genus" reg="Cryphalus">C.</tp:taxon-name-part><tp:taxon-name-part taxon-name-part-type="species" reg="asperatus">asperatus</tp:taxon-name-part></tp:taxon-name></italic> in large numbers from monocultural <italic><tp:taxon-name><tp:taxon-name-part taxon-name-part-type="genus" reg="Abies">Abies</tp:taxon-name-part><tp:taxon-name-part taxon-name-part-type="species" reg="procera">procera</tp:taxon-name-part></tp:taxon-name></italic> Rehder plantations in Denmark, which seem to support these data (<xref ref-type="bibr" rid="B33">Justesen et al. 2017</xref>; pers. obs. MJJ).</p></tp:treatment-sec><tp:treatment-sec sec-type="distribution" id="SECID0EKMDI"><title>Distribution.</title><p>According to the Palearctic catalogue (<xref ref-type="bibr" rid="B40">Knížek 2011</xref>; <xref ref-type="bibr" rid="B1">Alonso-Zarazaga et al. 2023</xref>), <italic><tp:taxon-name><tp:taxon-name-part taxon-name-part-type="genus" reg="Cryphalus">C.</tp:taxon-name-part><tp:taxon-name-part taxon-name-part-type="species" reg="asperatus">asperatus</tp:taxon-name-part></tp:taxon-name></italic> is found in Europe: Austria, Belgium, Bosnia-Herzegovina, Bulgaria, Belarus, Czechia, Croatia, Denmark, Estonia, Finland, France, Great Britain, Germany, Greece, Hungary, Ireland, Italy, Latvia, Lithuania, Luxemburg, Macedonia, Montenegro, Netherlands, Norway, Poland, Romania, Slovakia, Slovenia, Spain, Sweden, Switzerland, Russia: Central European Territory, North European Territory, South European Territory; North Africa: Algeria, Morocco; Asia: Japan, North Korea, Turkey, Russia: East Siberia, Far East.</p><p>The catalogue reported <italic><tp:taxon-name><tp:taxon-name-part taxon-name-part-type="genus" reg="Cryphalus">C.</tp:taxon-name-part><tp:taxon-name-part taxon-name-part-type="species" reg="asperatus">asperatus</tp:taxon-name-part></tp:taxon-name></italic> in all European countries except Portugal, Ukraine, Moldova, Albania, and Serbia. <xref ref-type="bibr" rid="B56">Nikulina et al. (2015)</xref> collected <italic><tp:taxon-name><tp:taxon-name-part taxon-name-part-type="genus" reg="Cryphalus">C.</tp:taxon-name-part><tp:taxon-name-part taxon-name-part-type="species" reg="asperatus">asperatus</tp:taxon-name-part></tp:taxon-name></italic> in Ukraine and <xref ref-type="bibr" rid="B51">Marković (2013)</xref> in Serbia. Considering the natural distribution of <italic><tp:taxon-name><tp:taxon-name-part taxon-name-part-type="genus" reg="Picea">Picea</tp:taxon-name-part></tp:taxon-name></italic> and <italic><tp:taxon-name><tp:taxon-name-part taxon-name-part-type="genus" reg="Abies">Abies</tp:taxon-name-part></tp:taxon-name></italic> in Albania, it is unlikely that <italic><tp:taxon-name><tp:taxon-name-part taxon-name-part-type="genus" reg="Cryphalus">C.</tp:taxon-name-part><tp:taxon-name-part taxon-name-part-type="species" reg="asperatus">asperatus</tp:taxon-name-part></tp:taxon-name></italic> is not present here as well. Studies from Finland (<xref ref-type="bibr" rid="B80">Voolma et al. 2004</xref>) and distribution maps from Sweden (<xref ref-type="bibr" rid="B2">Artportalen 2023</xref>) and Norway (<xref ref-type="bibr" rid="B3">Artsdatabanken 2023</xref>), show that <italic><tp:taxon-name><tp:taxon-name-part taxon-name-part-type="genus" reg="Cryphalus">C.</tp:taxon-name-part><tp:taxon-name-part taxon-name-part-type="species" reg="asperatus">asperatus</tp:taxon-name-part></tp:taxon-name></italic> is not adapted to the Arctic region. The fact that the catalogue mentions <italic><tp:taxon-name><tp:taxon-name-part taxon-name-part-type="genus" reg="Cryphalus">C.</tp:taxon-name-part><tp:taxon-name-part taxon-name-part-type="species" reg="asperatus">asperatus</tp:taxon-name-part></tp:taxon-name></italic> from Japan, North Korea, and Eastern Russia needs confirmation. Distribution records from these areas could be erroneous because of similar looking species, e.g., <italic><tp:taxon-name><tp:taxon-name-part taxon-name-part-type="genus" reg="Cryphalus">Cryphalus</tp:taxon-name-part><tp:taxon-name-part taxon-name-part-type="species" reg="sichotensis">sichotensis</tp:taxon-name-part></tp:taxon-name></italic> Kurenzov, 1941, <italic><tp:taxon-name><tp:taxon-name-part taxon-name-part-type="genus" reg="Cryphalus">C.</tp:taxon-name-part><tp:taxon-name-part taxon-name-part-type="species" reg="saltuarius">saltuarius</tp:taxon-name-part></tp:taxon-name></italic> or others. More comparative work on the eastern species, similar to that of <xref ref-type="bibr" rid="B31">Johnson et al. (2020b)</xref>, is necessary to figure out the easternmost extent of <italic><tp:taxon-name><tp:taxon-name-part taxon-name-part-type="genus" reg="Cryphalus">C.</tp:taxon-name-part><tp:taxon-name-part taxon-name-part-type="species" reg="asperatus">asperatus</tp:taxon-name-part></tp:taxon-name></italic>. Our distribution map follows the note by <xref ref-type="bibr" rid="B49">Mandelshtam (2002)</xref> stating that <italic><tp:taxon-name><tp:taxon-name-part taxon-name-part-type="genus" reg="Cryphalus">C.</tp:taxon-name-part><tp:taxon-name-part taxon-name-part-type="species" reg="asperatus">asperatus</tp:taxon-name-part></tp:taxon-name></italic> is not found east of Altai (<xref ref-type="bibr" rid="B49">Mandelshtam 2002</xref>). Records of <italic><tp:taxon-name><tp:taxon-name-part taxon-name-part-type="genus" reg="Cryphalus">C.</tp:taxon-name-part><tp:taxon-name-part taxon-name-part-type="species" reg="asperatus">asperatus</tp:taxon-name-part></tp:taxon-name></italic> in Morocco and Algeria also need confirmation, especially considering the one specimen (1.28: Georgia, Tlughi) from Georgia, which is 5.6% different from the European populations (Fig. <xref ref-type="fig" rid="F8">8</xref>). A larger sampling in and around Georgia, including in-depth morphological study are needed to elucidate the relationship and establish if these specimens represent a separate species or just intraspecific variation. See distribution illustrated in Fig. <xref ref-type="fig" rid="F16">16A</xref>.</p></tp:treatment-sec><tp:treatment-sec sec-type="Bionomics" id="SECID0EJSDI"><title>Bionomics.</title><p>During winter <italic><tp:taxon-name><tp:taxon-name-part taxon-name-part-type="genus" reg="Cryphalus">C.</tp:taxon-name-part><tp:taxon-name-part taxon-name-part-type="species" reg="asperatus">asperatus</tp:taxon-name-part></tp:taxon-name></italic> can hibernate as adults, larvae, pupae and more rarely as eggs (<xref ref-type="bibr" rid="B71">Ritchie 1918</xref>; <xref ref-type="bibr" rid="B62">Pfeffer 1955</xref>). It hibernates underneath the bark of infested material (<xref ref-type="bibr" rid="B71">Ritchie 1918</xref>; pers. obs. MJJ). Flight activity can start already in March (<xref ref-type="bibr" rid="B71">Ritchie 1918</xref>; data from <xref ref-type="bibr" rid="B82">Wermelinger et al. (2002)</xref>; pers. obs. MJJ). Comparable unpublished data from Denmark showed that <italic><tp:taxon-name><tp:taxon-name-part taxon-name-part-type="genus" reg="Cryphalus">C.</tp:taxon-name-part><tp:taxon-name-part taxon-name-part-type="species" reg="asperatus">asperatus</tp:taxon-name-part></tp:taxon-name></italic> became active a few weeks earlier than <italic><tp:taxon-name><tp:taxon-name-part taxon-name-part-type="genus" reg="Cryphalus">C.</tp:taxon-name-part><tp:taxon-name-part taxon-name-part-type="species" reg="piceae">piceae</tp:taxon-name-part></tp:taxon-name></italic>. During the period from March to May <italic><tp:taxon-name><tp:taxon-name-part taxon-name-part-type="genus" reg="Cryphalus">C.</tp:taxon-name-part><tp:taxon-name-part taxon-name-part-type="species" reg="asperatus">asperatus</tp:taxon-name-part></tp:taxon-name></italic> aggregates on suitable material and mates. The males will try to mate with as many females as possible, and after mating the males will excavate a nuptial chamber. Males of <italic><tp:taxon-name><tp:taxon-name-part taxon-name-part-type="genus" reg="Cryphalus">C.</tp:taxon-name-part><tp:taxon-name-part taxon-name-part-type="species" reg="asperatus">asperatus</tp:taxon-name-part></tp:taxon-name></italic> display a very distinct preference for branch nodes, and often you find branches where only nodes are inhabited (<xref ref-type="bibr" rid="B71">Ritchie 1918</xref>; <xref ref-type="bibr" rid="B33">Justesen et al. 2017</xref>). This preference is so evident that it was mentioned in the original description by <xref ref-type="bibr" rid="B69">Ratzeburg (1837)</xref>. The preferred material seems to be moist and shaded branches, compared to sun exposed dry branches (<xref ref-type="bibr" rid="B71">Ritchie 1918</xref>; pers. obs. MJJ). Compared to the other European <italic><tp:taxon-name><tp:taxon-name-part taxon-name-part-type="genus" reg="Cryphalus">Cryphalus</tp:taxon-name-part></tp:taxon-name></italic> species, <italic><tp:taxon-name><tp:taxon-name-part taxon-name-part-type="genus" reg="Cryphalus">C.</tp:taxon-name-part><tp:taxon-name-part taxon-name-part-type="species" reg="asperatus">asperatus</tp:taxon-name-part></tp:taxon-name></italic> can target relatively old/decomposed material but can also be found in recently fallen branches. Once the males complete their nuptial chamber, the female will lay 14–24 eggs (<xref ref-type="bibr" rid="B71">Ritchie 1918</xref>). The development from egg to adult is variable depending on temperature, type of material, the position of the material (sun-exposed) and the time of egg-laying (<xref ref-type="bibr" rid="B71">Ritchie 1918</xref>). According to <xref ref-type="bibr" rid="B71">Ritchie (1918)</xref> two generations per year is unlikely, but he mentions the possibility of a sister generation. <xref ref-type="bibr" rid="B23">Grüne (1979)</xref> and <xref ref-type="bibr" rid="B62">Pfeffer (1955)</xref> suggested two generations per year. In an unpublished study from Denmark, 90 <italic><tp:taxon-name><tp:taxon-name-part taxon-name-part-type="genus" reg="Abies">Abies</tp:taxon-name-part><tp:taxon-name-part taxon-name-part-type="species" reg="procera">procera</tp:taxon-name-part></tp:taxon-name></italic> branches were cut and placed as bait in an <italic><tp:taxon-name><tp:taxon-name-part taxon-name-part-type="genus" reg="Abies">A.</tp:taxon-name-part><tp:taxon-name-part taxon-name-part-type="species" reg="procera">procera</tp:taxon-name-part></tp:taxon-name></italic> plantation in the spring. Six branches were then collected every second week and evaluated for the presence of various life stages of <italic><tp:taxon-name><tp:taxon-name-part taxon-name-part-type="genus" reg="Cryphalus">C.</tp:taxon-name-part><tp:taxon-name-part taxon-name-part-type="species" reg="asperatus">asperatus</tp:taxon-name-part></tp:taxon-name></italic>. These results suggested one generation. Based on the above information, <italic><tp:taxon-name><tp:taxon-name-part taxon-name-part-type="genus" reg="Cryphalus">C.</tp:taxon-name-part><tp:taxon-name-part taxon-name-part-type="species" reg="asperatus">asperatus</tp:taxon-name-part></tp:taxon-name></italic> most likely has two generations under ideal conditions and only one in colder climates.</p></tp:treatment-sec><tp:treatment-sec sec-type="Economic significance" id="SECID0E3XDI"><title>Economic significance.</title><p>In older literature <italic><tp:taxon-name><tp:taxon-name-part taxon-name-part-type="genus" reg="Cryphalus">C.</tp:taxon-name-part><tp:taxon-name-part taxon-name-part-type="species" reg="asperatus">asperatus</tp:taxon-name-part></tp:taxon-name></italic> is described as a possible harmful pest (<xref ref-type="bibr" rid="B17">Eichhoff 1881</xref>; <xref ref-type="bibr" rid="B60">Nüßlin 1905</xref>; <xref ref-type="bibr" rid="B8">Bodenheimer 1958</xref>). However, as already mentioned by <xref ref-type="bibr" rid="B71">Ritchie (1918)</xref> and <xref ref-type="bibr" rid="B25">Hansen (1956)</xref>, these reports seem unlikely. A recent study looking at Norway spruce seedlings weakened by transport, found <italic><tp:taxon-name><tp:taxon-name-part taxon-name-part-type="genus" reg="Cryphalus">C.</tp:taxon-name-part><tp:taxon-name-part taxon-name-part-type="species" reg="asperatus">asperatus</tp:taxon-name-part></tp:taxon-name></italic> as a potential problem (<xref ref-type="bibr" rid="B21">Fiala and Holuša 2021</xref>). Our observations of <italic><tp:taxon-name><tp:taxon-name-part taxon-name-part-type="genus" reg="Cryphalus">C.</tp:taxon-name-part><tp:taxon-name-part taxon-name-part-type="species" reg="asperatus">asperatus</tp:taxon-name-part></tp:taxon-name></italic> support that this species is a harmless species not able to kill or weaken trees.</p></tp:treatment-sec><tp:treatment-sec sec-type="remarks" id="SECID0E2ZDI"><title>Remarks.</title><p>Differences between <italic><tp:taxon-name><tp:taxon-name-part taxon-name-part-type="genus" reg="Cryphalus">C.</tp:taxon-name-part><tp:taxon-name-part taxon-name-part-type="species" reg="asperatus">asperatus</tp:taxon-name-part></tp:taxon-name></italic> and <italic><tp:taxon-name><tp:taxon-name-part taxon-name-part-type="genus" reg="Cryphalus">C.</tp:taxon-name-part><tp:taxon-name-part taxon-name-part-type="species" reg="saltuarius">saltuarius</tp:taxon-name-part></tp:taxon-name></italic>.</p><p>The shape and size of the aedeagus is the best character to separate the two species. The penis body when seen dorsally is equally broad in <italic><tp:taxon-name><tp:taxon-name-part taxon-name-part-type="genus" reg="Cryphalus">C.</tp:taxon-name-part><tp:taxon-name-part taxon-name-part-type="species" reg="asperatus">asperatus</tp:taxon-name-part></tp:taxon-name></italic>, but broadest one quarter down from the apex and then becomes increasingly narrow towards the base in <italic><tp:taxon-name><tp:taxon-name-part taxon-name-part-type="genus" reg="Cryphalus">C.</tp:taxon-name-part><tp:taxon-name-part taxon-name-part-type="species" reg="saltuarius">saltuarius</tp:taxon-name-part></tp:taxon-name></italic>. The entire aedeagus is longer (~ 0.7 mm) in <italic><tp:taxon-name><tp:taxon-name-part taxon-name-part-type="genus" reg="Cryphalus">C.</tp:taxon-name-part><tp:taxon-name-part taxon-name-part-type="species" reg="saltuarius">saltuarius</tp:taxon-name-part></tp:taxon-name></italic> compared to <italic><tp:taxon-name><tp:taxon-name-part taxon-name-part-type="genus" reg="Cryphalus">C.</tp:taxon-name-part><tp:taxon-name-part taxon-name-part-type="species" reg="asperatus">asperatus</tp:taxon-name-part></tp:taxon-name></italic> (~ 0.5 mm).The size difference between <italic><tp:taxon-name><tp:taxon-name-part taxon-name-part-type="genus" reg="Cryphalus">C.</tp:taxon-name-part><tp:taxon-name-part taxon-name-part-type="species" reg="asperatus">asperatus</tp:taxon-name-part></tp:taxon-name></italic> and <italic><tp:taxon-name><tp:taxon-name-part taxon-name-part-type="genus" reg="Cryphalus">C.</tp:taxon-name-part><tp:taxon-name-part taxon-name-part-type="species" reg="saltuarius">saltuarius</tp:taxon-name-part></tp:taxon-name></italic> is commonly highlighted and the following lengths were reported for <italic><tp:taxon-name><tp:taxon-name-part taxon-name-part-type="genus" reg="Cryphalus">C.</tp:taxon-name-part><tp:taxon-name-part taxon-name-part-type="species" reg="asperatus">asperatus</tp:taxon-name-part></tp:taxon-name></italic>: 1.75 mm average (<xref ref-type="bibr" rid="B71">Ritchie 1918</xref>), 1.2–1.7 mm (<xref ref-type="bibr" rid="B23">Grüne 1979</xref>; <xref ref-type="bibr" rid="B63">Pfeffer 1995</xref>; <xref ref-type="bibr" rid="B58">Noblecourt and Schott 2004</xref>), 1.2–1.8 mm (<xref ref-type="bibr" rid="B25">Hansen 1956</xref>), and 1.3–1.8 mm (<xref ref-type="bibr" rid="B75">Spessivtseff 1922</xref>). We measured 38 <italic><tp:taxon-name><tp:taxon-name-part taxon-name-part-type="genus" reg="Cryphalus">C.</tp:taxon-name-part><tp:taxon-name-part taxon-name-part-type="species" reg="asperatus">asperatus</tp:taxon-name-part></tp:taxon-name></italic> specimens and found a range of 1.38–1.90 mm but, besides one noticeably larger specimen, the remaining 37 specimens were all &lt; 1.75 mm. The following lengths were reported for <italic><tp:taxon-name><tp:taxon-name-part taxon-name-part-type="genus" reg="Cryphalus">C.</tp:taxon-name-part><tp:taxon-name-part taxon-name-part-type="species" reg="saltuarius">saltuarius</tp:taxon-name-part></tp:taxon-name></italic>: 1.5–2 mm (<xref ref-type="bibr" rid="B75">Spessivtseff 1922</xref>; <xref ref-type="bibr" rid="B25">Hansen 1956</xref>; <xref ref-type="bibr" rid="B23">Grüne 1979</xref>; <xref ref-type="bibr" rid="B63">Pfeffer 1995</xref>) and 1.5–2.2 mm (<xref ref-type="bibr" rid="B58">Noblecourt and Schott 2004</xref>). We measured 25 specimens of <italic><tp:taxon-name><tp:taxon-name-part taxon-name-part-type="genus" reg="Cryphalus">C.</tp:taxon-name-part><tp:taxon-name-part taxon-name-part-type="species" reg="saltuarius">saltuarius</tp:taxon-name-part></tp:taxon-name></italic> to 1.73–1.98 mm, with eight specimens lying between 1.73–1.75 mm. These measurements confirm that body size often is a reliable character, but also highlights that overlap occurs.</p><p>We found that <italic><tp:taxon-name><tp:taxon-name-part taxon-name-part-type="genus" reg="Cryphalus">C.</tp:taxon-name-part><tp:taxon-name-part taxon-name-part-type="species" reg="saltuarius">saltuarius</tp:taxon-name-part></tp:taxon-name></italic> specimens usually had longer and perpendicularly erect setae along the margins of pronotum (Figs <xref ref-type="fig" rid="F1">1</xref>, <xref ref-type="fig" rid="F17">17B, E</xref>), whereas most <italic><tp:taxon-name><tp:taxon-name-part taxon-name-part-type="genus" reg="Cryphalus">C.</tp:taxon-name-part><tp:taxon-name-part taxon-name-part-type="species" reg="asperatus">asperatus</tp:taxon-name-part></tp:taxon-name></italic> only had erect setae in line with the summit and near apex, and then short and sometimes upwards facing setae in-between apex and summit (Fig. <xref ref-type="fig" rid="F16">16B, E</xref>). It should be mentioned that authors have observed old <italic><tp:taxon-name><tp:taxon-name-part taxon-name-part-type="genus" reg="Cryphalus">C.</tp:taxon-name-part><tp:taxon-name-part taxon-name-part-type="species" reg="saltuarius">saltuarius</tp:taxon-name-part></tp:taxon-name></italic> museum specimens lacking these setae. The scutellum of <italic><tp:taxon-name><tp:taxon-name-part taxon-name-part-type="genus" reg="Cryphalus">C.</tp:taxon-name-part><tp:taxon-name-part taxon-name-part-type="species" reg="asperatus">asperatus</tp:taxon-name-part></tp:taxon-name></italic> is covered in trifurcate hair-like setae, whereas <italic><tp:taxon-name><tp:taxon-name-part taxon-name-part-type="genus" reg="Cryphalus">C.</tp:taxon-name-part><tp:taxon-name-part taxon-name-part-type="species" reg="saltuarius">saltuarius</tp:taxon-name-part></tp:taxon-name></italic> only has these hairs along the elytral margin of scutellum (Figs <xref ref-type="fig" rid="F16">16D</xref>, <xref ref-type="fig" rid="F17">17D</xref>); however, this character requires high magnification and was therefore not included in the key.</p><fig id="F17" position="float" orientation="portrait"><object-id xmlns:xlink="http://www.w3.org/1999/xlink" content-type="doi" xlink:type="simple">10.3897/zookeys.1179.101388.figure17</object-id><object-id xmlns:xlink="http://www.w3.org/1999/xlink" content-type="arpha" xlink:type="simple">58E514D4-A4DC-5A26-8D25-E791EA30C940</object-id><label>Figure 17.</label><caption><p><italic><tp:taxon-name><tp:taxon-name-part taxon-name-part-type="genus" reg="Cryphalus">Cryphalus</tp:taxon-name-part><tp:taxon-name-part taxon-name-part-type="species" reg="saltuarius">saltuarius</tp:taxon-name-part></tp:taxon-name></italic><bold>A</bold> distribution <bold>B</bold> lateral and dorsal view <bold>C</bold> aedeagus <bold>D</bold> SEM, specimen from Østby, Norway <bold>E</bold> SEM (43× magnification), specimen from Østby, Norway.</p></caption><graphic xmlns:xlink="http://www.w3.org/1999/xlink" xlink:href="zookeys-1179-063_article-101388__-g017.jpg" position="float" orientation="portrait" xlink:type="simple" id="oo_903301.jpg"><uri content-type="original_file" xlink:type="simple">https://binary.pensoft.net/fig/903301</uri></graphic></fig><p>Several keys mention that the striae in <italic><tp:taxon-name><tp:taxon-name-part taxon-name-part-type="genus" reg="Cryphalus">C.</tp:taxon-name-part><tp:taxon-name-part taxon-name-part-type="species" reg="asperatus">asperatus</tp:taxon-name-part></tp:taxon-name></italic> are clearer (Fig. <xref ref-type="fig" rid="F16">16B, D, E</xref>) compared to more indistinct striae in <italic><tp:taxon-name><tp:taxon-name-part taxon-name-part-type="genus" reg="Cryphalus">C.</tp:taxon-name-part><tp:taxon-name-part taxon-name-part-type="species" reg="saltuarius">saltuarius</tp:taxon-name-part></tp:taxon-name></italic> (Fig. <xref ref-type="fig" rid="F17">17B, D, E</xref>) (<xref ref-type="bibr" rid="B71">Ritchie 1918</xref>; <xref ref-type="bibr" rid="B75">Spessivtseff 1922</xref>; <xref ref-type="bibr" rid="B25">Hansen 1956</xref>; <xref ref-type="bibr" rid="B23">Grüne 1979</xref>; <xref ref-type="bibr" rid="B63">Pfeffer 1995</xref>; <xref ref-type="bibr" rid="B58">Noblecourt and Schott 2004</xref>). Generally, we could confirm this tendency (Fig. <xref ref-type="fig" rid="F4">4</xref>), but nine of the 25 <italic><tp:taxon-name><tp:taxon-name-part taxon-name-part-type="genus" reg="Cryphalus">C.</tp:taxon-name-part><tp:taxon-name-part taxon-name-part-type="species" reg="saltuarius">saltuarius</tp:taxon-name-part></tp:taxon-name></italic> specimens had clearer striation, which could be confused with <italic><tp:taxon-name><tp:taxon-name-part taxon-name-part-type="genus" reg="Cryphalus">C.</tp:taxon-name-part><tp:taxon-name-part taxon-name-part-type="species" reg="asperatus">asperatus</tp:taxon-name-part></tp:taxon-name></italic> specimens with less distinct striation.</p><p><xref ref-type="bibr" rid="B58">Noblecourt and Schott (2004)</xref> used the shape of the elytral declivity to separate <italic><tp:taxon-name><tp:taxon-name-part taxon-name-part-type="genus" reg="Cryphalus">C.</tp:taxon-name-part><tp:taxon-name-part taxon-name-part-type="species" reg="asperatus">asperatus</tp:taxon-name-part></tp:taxon-name></italic> (regular curvature) from <italic><tp:taxon-name><tp:taxon-name-part taxon-name-part-type="genus" reg="Cryphalus">C.</tp:taxon-name-part><tp:taxon-name-part taxon-name-part-type="species" reg="saltuarius">saltuarius</tp:taxon-name-part></tp:taxon-name></italic> (flattened on the declivity). Our studies also found this tendency, but with a slight overlap (Fig. <xref ref-type="fig" rid="F4">4</xref>).</p><p>Most keys include proportional differences as a good character to separate the species. <xref ref-type="bibr" rid="B58">Noblecourt and Schott (2004)</xref> found <italic><tp:taxon-name><tp:taxon-name-part taxon-name-part-type="genus" reg="Cryphalus">C.</tp:taxon-name-part><tp:taxon-name-part taxon-name-part-type="species" reg="asperatus">asperatus</tp:taxon-name-part></tp:taxon-name></italic> was 2.3× longer than wide and <italic><tp:taxon-name><tp:taxon-name-part taxon-name-part-type="genus" reg="Cryphalus">C.</tp:taxon-name-part><tp:taxon-name-part taxon-name-part-type="species" reg="saltuarius">saltuarius</tp:taxon-name-part></tp:taxon-name></italic> 2× longer than wide. Our results (Fig. <xref ref-type="fig" rid="F2">2</xref>) showed a slight tendency of <italic><tp:taxon-name><tp:taxon-name-part taxon-name-part-type="genus" reg="Cryphalus">C.</tp:taxon-name-part><tp:taxon-name-part taxon-name-part-type="species" reg="asperatus">asperatus</tp:taxon-name-part></tp:taxon-name></italic> being comparably longer than wide, but with a very high degree of overlap between the species. <xref ref-type="bibr" rid="B23">Grüne (1979)</xref> and <xref ref-type="bibr" rid="B63">Pfeffer (1995)</xref> found that the elytra of <italic><tp:taxon-name><tp:taxon-name-part taxon-name-part-type="genus" reg="Cryphalus">C.</tp:taxon-name-part><tp:taxon-name-part taxon-name-part-type="species" reg="asperatus">asperatus</tp:taxon-name-part></tp:taxon-name></italic> was 1.5–1.57× as long as wide, whereas <italic><tp:taxon-name><tp:taxon-name-part taxon-name-part-type="genus" reg="Cryphalus">C.</tp:taxon-name-part><tp:taxon-name-part taxon-name-part-type="species" reg="saltuarius">saltuarius</tp:taxon-name-part></tp:taxon-name></italic> was 1.6–1.67× as long as wide. Our measurements had a large overlap in the proportional difference of elytra. Therefore, we did not find proportions as a good character. It should be noted that we measured elytral width as in Fig. <xref ref-type="fig" rid="F1">1</xref>, across the scutellum. Measurements 1/3 down from the basal border of elytra could slightly increase the width measurements, resulting in less similar proportions.</p></tp:treatment-sec><tp:treatment-sec><!--Section generated to contain objects referenced in tp:taxon-treatment.--><table-wrap id="T1" position="float" orientation="portrait"><label>Table 1.</label><caption><p>Examined material.</p></caption><table id="TID0EVBCI" rules="all"><tbody><tr><th rowspan="1" colspan="1">Species</th><th rowspan="1" colspan="1">No. of specimens</th><th rowspan="1" colspan="1">Country</th><th rowspan="1" colspan="1">Location</th><th rowspan="1" colspan="1">Coordinates</th><th rowspan="1" colspan="1">Collector</th></tr><tr><td rowspan="3" colspan="1">
                  <italic>
                    <tp:taxon-name><tp:taxon-name-part taxon-name-part-type="genus" reg="Cryphalus">Cryphalus</tp:taxon-name-part><tp:taxon-name-part taxon-name-part-type="species" reg="piceae">piceae</tp:taxon-name-part></tp:taxon-name>
                  </italic>
                </td><td rowspan="1" colspan="1">22</td><td rowspan="1" colspan="1">Austria</td><td rowspan="1" colspan="1">Hummelbach</td><td rowspan="1" colspan="1">
                  <named-content xmlns:xlink="http://www.w3.org/1999/xlink" content-type="dwc:verbatimCoordinates" xlink:type="simple">
                    <named-content content-type="geo-json" specific-use="{&#34;type&#34;:&#34;Point&#34;,&#34;coordinates&#34;:[15.362700,48.076300]}" id="NCID0EBPAE" xlink:type="simple">48.0763, 15.3627</named-content>
                  </named-content>
                </td><td rowspan="1" colspan="1">M. Justesen</td></tr><tr><td rowspan="1" colspan="1">8</td><td rowspan="1" colspan="1">Austria</td><td rowspan="1" colspan="1">Schönbuch</td><td rowspan="1" colspan="1">
                  <named-content xmlns:xlink="http://www.w3.org/1999/xlink" content-type="dwc:verbatimCoordinates" xlink:type="simple">
                    <named-content content-type="geo-json" specific-use="{&#34;type&#34;:&#34;Point&#34;,&#34;coordinates&#34;:[15.265700,48.166100]}" id="NCID0EZPAE" xlink:type="simple">48.1661, 15.2657</named-content>
                  </named-content>
                </td><td rowspan="1" colspan="1">M. Justesen</td></tr><tr><td rowspan="1" colspan="1">5</td><td rowspan="1" colspan="1">Austria</td><td rowspan="1" colspan="1">Spitz</td><td rowspan="1" colspan="1">
                  <named-content xmlns:xlink="http://www.w3.org/1999/xlink" content-type="dwc:verbatimCoordinates" xlink:type="simple">
                    <named-content content-type="geo-json" specific-use="{&#34;type&#34;:&#34;Point&#34;,&#34;coordinates&#34;:[15.404000,48.358500]}" id="NCID0ERQAE" xlink:type="simple">48.3585, 15.4040</named-content>
                  </named-content>
                </td><td rowspan="1" colspan="1">M. Justesen</td></tr><tr><td rowspan="2" colspan="1">
                  <italic>
                    <tp:taxon-name><tp:taxon-name-part taxon-name-part-type="genus" reg="Cryphalus">Cryphalus</tp:taxon-name-part><tp:taxon-name-part taxon-name-part-type="species" reg="asperatus">asperatus</tp:taxon-name-part></tp:taxon-name>
                  </italic>
                </td><td rowspan="1" colspan="1">23</td><td rowspan="1" colspan="1">Belgium</td><td rowspan="1" colspan="1">Momignies</td><td rowspan="1" colspan="1">
                  <named-content xmlns:xlink="http://www.w3.org/1999/xlink" content-type="dwc:verbatimCoordinates" xlink:type="simple">
                    <named-content content-type="geo-json" specific-use="{&#34;type&#34;:&#34;Point&#34;,&#34;coordinates&#34;:[4.156100,49.980100]}" id="NCID0EYRAE" xlink:type="simple">49.9801, 4.1561</named-content>
                  </named-content>
                </td><td rowspan="1" colspan="1">B. Moucheron</td></tr><tr><td rowspan="1" colspan="1">7</td><td rowspan="1" colspan="1">Belgium</td><td rowspan="1" colspan="1">Bellefontaine</td><td rowspan="1" colspan="1">
                  <named-content xmlns:xlink="http://www.w3.org/1999/xlink" content-type="dwc:verbatimCoordinates" xlink:type="simple">
                    <named-content content-type="geo-json" specific-use="{&#34;type&#34;:&#34;Point&#34;,&#34;coordinates&#34;:[4.970000,49.910000]}" id="NCID0EQSAE" xlink:type="simple">49.9100, 4.9700</named-content>
                  </named-content>
                </td><td rowspan="1" colspan="1">B. Moucheron</td></tr><tr><td rowspan="1" colspan="1">
                  <italic>
                    <tp:taxon-name><tp:taxon-name-part taxon-name-part-type="genus" reg="Cryphalus">Cryphalus</tp:taxon-name-part><tp:taxon-name-part taxon-name-part-type="species" reg="piceae">piceae</tp:taxon-name-part></tp:taxon-name>
                  </italic>
                </td><td rowspan="1" colspan="1">13</td><td rowspan="1" colspan="1">Belgium</td><td rowspan="1" colspan="1">Robechies</td><td rowspan="1" colspan="1">
                  <named-content xmlns:xlink="http://www.w3.org/1999/xlink" content-type="dwc:verbatimCoordinates" xlink:type="simple">
                    <named-content content-type="geo-json" specific-use="{&#34;type&#34;:&#34;Point&#34;,&#34;coordinates&#34;:[4.270000,50.090000]}" id="NCID0EXTAE" xlink:type="simple">50.0900, 4.2700</named-content>
                  </named-content>
                </td><td rowspan="1" colspan="1">B. Moucheron</td></tr><tr><td rowspan="4" colspan="1">
                  <italic>
                    <tp:taxon-name><tp:taxon-name-part taxon-name-part-type="genus" reg="Cryphalus">Cryphalus</tp:taxon-name-part><tp:taxon-name-part taxon-name-part-type="species" reg="asperatus">asperatus</tp:taxon-name-part></tp:taxon-name>
                  </italic>
                </td><td rowspan="1" colspan="1">22</td><td rowspan="1" colspan="1">Czechia</td><td rowspan="1" colspan="1">Brdy</td><td rowspan="1" colspan="1">
                  <named-content xmlns:xlink="http://www.w3.org/1999/xlink" content-type="dwc:verbatimCoordinates" xlink:type="simple">
                    <named-content content-type="geo-json" specific-use="{&#34;type&#34;:&#34;Point&#34;,&#34;coordinates&#34;:[13.960000,49.750000]}" id="NCID0E5UAE" xlink:type="simple">49.7500, 13.9600</named-content>
                  </named-content>
                </td><td rowspan="1" colspan="1">M. Justesen</td></tr><tr><td rowspan="1" colspan="1">1</td><td rowspan="1" colspan="1">Czechia</td><td rowspan="1" colspan="1">Silesia</td><td rowspan="1" colspan="1">
                  <named-content xmlns:xlink="http://www.w3.org/1999/xlink" content-type="dwc:verbatimCoordinates" xlink:type="simple">
                    <named-content content-type="geo-json" specific-use="{&#34;type&#34;:&#34;Point&#34;,&#34;coordinates&#34;:[18.124500,49.965000]}" id="NCID0EWVAE" xlink:type="simple">49.9650, 18.1245</named-content>
                  </named-content>
                </td><td rowspan="1" colspan="1">A./M. Knížek</td></tr><tr><td rowspan="1" colspan="1">36</td><td rowspan="1" colspan="1">Denmark</td><td rowspan="1" colspan="1">Christiansfeld</td><td rowspan="1" colspan="1">
                  <named-content xmlns:xlink="http://www.w3.org/1999/xlink" content-type="dwc:verbatimCoordinates" xlink:type="simple">
                    <named-content content-type="geo-json" specific-use="{&#34;type&#34;:&#34;Point&#34;,&#34;coordinates&#34;:[9.435900,55.363300]}" id="NCID0EOWAE" xlink:type="simple">55.3633, 9.4359</named-content>
                  </named-content>
                </td><td rowspan="1" colspan="1">M. Justesen</td></tr><tr><td rowspan="1" colspan="1">48</td><td rowspan="1" colspan="1">Denmark</td><td rowspan="1" colspan="1">Gisselfeld</td><td rowspan="1" colspan="1">
                  <named-content xmlns:xlink="http://www.w3.org/1999/xlink" content-type="dwc:verbatimCoordinates" xlink:type="simple">
                    <named-content content-type="geo-json" specific-use="{&#34;type&#34;:&#34;Point&#34;,&#34;coordinates&#34;:[11.953600,55.269400]}" id="NCID0EGXAE" xlink:type="simple">55.2694, 11.9536</named-content>
                  </named-content>
                </td><td rowspan="1" colspan="1">M. Justesen</td></tr><tr><td rowspan="1" colspan="1">
                  <italic>
                    <tp:taxon-name><tp:taxon-name-part taxon-name-part-type="genus" reg="Cryphalus">Cryphalus</tp:taxon-name-part><tp:taxon-name-part taxon-name-part-type="species" reg="piceae">piceae</tp:taxon-name-part></tp:taxon-name>
                  </italic>
                </td><td rowspan="1" colspan="1">50</td><td rowspan="1" colspan="1">Denmark</td><td rowspan="1" colspan="1">Jyderup</td><td rowspan="1" colspan="1">
                  <named-content xmlns:xlink="http://www.w3.org/1999/xlink" content-type="dwc:verbatimCoordinates" xlink:type="simple">
                    <named-content content-type="geo-json" specific-use="{&#34;type&#34;:&#34;Point&#34;,&#34;coordinates&#34;:[11.424400,55.615800]}" id="NCID0ENYAE" xlink:type="simple">55.6158, 11.4244</named-content>
                  </named-content>
                </td><td rowspan="1" colspan="1">M. Justesen</td></tr><tr><td rowspan="2" colspan="1">
                  <italic>
                    <tp:taxon-name><tp:taxon-name-part taxon-name-part-type="genus" reg="Cryphalus">Cryphalus</tp:taxon-name-part><tp:taxon-name-part taxon-name-part-type="species" reg="asperatus">asperatus</tp:taxon-name-part></tp:taxon-name>
                  </italic>
                </td><td rowspan="1" colspan="1">6</td><td rowspan="1" colspan="1">Denmark</td><td rowspan="1" colspan="1">Jyderup</td><td rowspan="1" colspan="1">
                  <named-content xmlns:xlink="http://www.w3.org/1999/xlink" content-type="dwc:verbatimCoordinates" xlink:type="simple">
                    <named-content content-type="geo-json" specific-use="{&#34;type&#34;:&#34;Point&#34;,&#34;coordinates&#34;:[11.424400,55.615800]}" id="NCID0EUZAE" xlink:type="simple">55.6158, 11.4244</named-content>
                  </named-content>
                </td><td rowspan="1" colspan="1">M. Justesen</td></tr><tr><td rowspan="1" colspan="1">19</td><td rowspan="1" colspan="1">Denmark</td><td rowspan="1" colspan="1">Skærbæk</td><td rowspan="1" colspan="1">
                  <named-content xmlns:xlink="http://www.w3.org/1999/xlink" content-type="dwc:verbatimCoordinates" xlink:type="simple">
                    <named-content content-type="geo-json" specific-use="{&#34;type&#34;:&#34;Point&#34;,&#34;coordinates&#34;:[8.840000,55.170000]}" id="NCID0EM1AE" xlink:type="simple">55.1700, 8.8400</named-content>
                  </named-content>
                </td><td rowspan="1" colspan="1">M. Justesen</td></tr><tr><td rowspan="1" colspan="1">
                  <italic>
                    <tp:taxon-name><tp:taxon-name-part taxon-name-part-type="genus" reg="Cryphalus">Cryphalus</tp:taxon-name-part><tp:taxon-name-part taxon-name-part-type="species" reg="piceae">piceae</tp:taxon-name-part></tp:taxon-name>
                  </italic>
                </td><td rowspan="1" colspan="1">14</td><td rowspan="1" colspan="1">Denmark</td><td rowspan="1" colspan="1">Skørping</td><td rowspan="1" colspan="1">
                  <named-content xmlns:xlink="http://www.w3.org/1999/xlink" content-type="dwc:verbatimCoordinates" xlink:type="simple">
                    <named-content content-type="geo-json" specific-use="{&#34;type&#34;:&#34;Point&#34;,&#34;coordinates&#34;:[10.026000,56.862800]}" id="NCID0ET2AE" xlink:type="simple">56.8628, 10.0260</named-content>
                  </named-content>
                </td><td rowspan="1" colspan="1">M. Justesen</td></tr><tr><td rowspan="1" colspan="1">
                  <italic>
                    <tp:taxon-name><tp:taxon-name-part taxon-name-part-type="genus" reg="Cryphalus">Cryphalus</tp:taxon-name-part><tp:taxon-name-part taxon-name-part-type="species" reg="intermedius">intermedius</tp:taxon-name-part></tp:taxon-name>
                  </italic>
                </td><td rowspan="1" colspan="1">18</td><td rowspan="1" colspan="1">Germany</td><td rowspan="1" colspan="1">Dresden</td><td rowspan="1" colspan="1">
                  <named-content xmlns:xlink="http://www.w3.org/1999/xlink" content-type="dwc:verbatimCoordinates" xlink:type="simple">
                    <named-content content-type="geo-json" specific-use="{&#34;type&#34;:&#34;Point&#34;,&#34;coordinates&#34;:[14.482500,51.074000]}" id="NCID0E13AE" xlink:type="simple">51.0740, 14.4825</named-content>
                  </named-content>
                </td><td rowspan="1" colspan="1">M. Justesen</td></tr><tr><td rowspan="1" colspan="1">
                  <italic>
                    <tp:taxon-name><tp:taxon-name-part taxon-name-part-type="genus" reg="Cryphalus">Cryphalus</tp:taxon-name-part><tp:taxon-name-part taxon-name-part-type="species" reg="piceae">piceae</tp:taxon-name-part></tp:taxon-name>
                  </italic>
                </td><td rowspan="1" colspan="1">100</td><td rowspan="1" colspan="1">Germany</td><td rowspan="1" colspan="1">Baden-Württemberg</td><td rowspan="1" colspan="1">
                  <named-content xmlns:xlink="http://www.w3.org/1999/xlink" content-type="dwc:verbatimCoordinates" xlink:type="simple">
                    <named-content content-type="geo-json" specific-use="{&#34;type&#34;:&#34;Point&#34;,&#34;coordinates&#34;:[9.000000,48.400000]}" id="NCID0EB5AE" xlink:type="simple">48.4000, 9.0000</named-content>
                  </named-content>
                </td><td rowspan="1" colspan="1">H. Gebhardt</td></tr><tr><td rowspan="1" colspan="1">
                  <italic>
                    <tp:taxon-name><tp:taxon-name-part taxon-name-part-type="genus" reg="Cryphalus">Cryphalus</tp:taxon-name-part><tp:taxon-name-part taxon-name-part-type="species" reg="numidicus">numidicus</tp:taxon-name-part></tp:taxon-name>
                  </italic>
                </td><td rowspan="1" colspan="1">55</td><td rowspan="1" colspan="1">Greece</td><td rowspan="1" colspan="1">Leonidio</td><td rowspan="1" colspan="1">
                  <named-content xmlns:xlink="http://www.w3.org/1999/xlink" content-type="dwc:verbatimCoordinates" xlink:type="simple">
                    <named-content content-type="geo-json" specific-use="{&#34;type&#34;:&#34;Point&#34;,&#34;coordinates&#34;:[22.812400,37.056000]}" id="NCID0EI6AE" xlink:type="simple">37.0560, 22.8124</named-content>
                  </named-content>
                </td><td rowspan="1" colspan="1">M. Justesen</td></tr><tr><td rowspan="1" colspan="1">
                  <italic>
                    <tp:taxon-name><tp:taxon-name-part taxon-name-part-type="genus" reg="Cryphalus">Cryphalus</tp:taxon-name-part><tp:taxon-name-part taxon-name-part-type="species" reg="piceae">piceae</tp:taxon-name-part></tp:taxon-name>
                  </italic>
                </td><td rowspan="1" colspan="1">113</td><td rowspan="1" colspan="1">Hungary</td><td rowspan="1" colspan="1">Sopron</td><td rowspan="1" colspan="1">
                  <named-content xmlns:xlink="http://www.w3.org/1999/xlink" content-type="dwc:verbatimCoordinates" xlink:type="simple">
                    <named-content content-type="geo-json" specific-use="{&#34;type&#34;:&#34;Point&#34;,&#34;coordinates&#34;:[16.490000,47.650000]}" id="NCID0EQAAG" xlink:type="simple">47.6500, 16.4900</named-content>
                  </named-content>
                </td><td rowspan="1" colspan="1">F. Lakatos</td></tr><tr><td rowspan="1" colspan="1">
                  <italic>
                    <tp:taxon-name><tp:taxon-name-part taxon-name-part-type="genus" reg="Cryphalus">Cryphalus</tp:taxon-name-part><tp:taxon-name-part taxon-name-part-type="species" reg="asperatus">asperatus</tp:taxon-name-part></tp:taxon-name>
                  </italic>
                </td><td rowspan="1" colspan="1">98</td><td rowspan="1" colspan="1">Netherlands</td><td rowspan="1" colspan="1">Ameland</td><td rowspan="1" colspan="1">
                  <named-content xmlns:xlink="http://www.w3.org/1999/xlink" content-type="dwc:verbatimCoordinates" xlink:type="simple">
                    <named-content content-type="geo-json" specific-use="{&#34;type&#34;:&#34;Point&#34;,&#34;coordinates&#34;:[5.806800,53.454100]}" id="NCID0EXBAG" xlink:type="simple">53.4541, 5.8068</named-content>
                  </named-content>
                </td><td rowspan="1" colspan="1">T. Heijerman</td></tr><tr><td rowspan="2" colspan="1">
                  <italic>
                    <tp:taxon-name><tp:taxon-name-part taxon-name-part-type="genus" reg="Cryphalus">Cryphalus</tp:taxon-name-part><tp:taxon-name-part taxon-name-part-type="species" reg="saltuarius">saltuarius</tp:taxon-name-part></tp:taxon-name>
                  </italic>
                </td><td rowspan="1" colspan="1">72</td><td rowspan="1" colspan="1">Norway</td><td rowspan="1" colspan="1">Østby</td><td rowspan="1" colspan="1">
                  <named-content xmlns:xlink="http://www.w3.org/1999/xlink" content-type="dwc:verbatimCoordinates" xlink:type="simple">
                    <named-content content-type="geo-json" specific-use="{&#34;type&#34;:&#34;Point&#34;,&#34;coordinates&#34;:[11.638600,63.097100]}" id="NCID0E5CAG" xlink:type="simple">63.0971, 11.6386</named-content>
                  </named-content>
                </td><td rowspan="1" colspan="1">M. Justesen</td></tr><tr><td rowspan="1" colspan="1">5</td><td rowspan="1" colspan="1">Norway</td><td rowspan="1" colspan="1">Sandvika</td><td rowspan="1" colspan="1">
                  <named-content xmlns:xlink="http://www.w3.org/1999/xlink" content-type="dwc:verbatimCoordinates" xlink:type="simple">
                    <named-content content-type="geo-json" specific-use="{&#34;type&#34;:&#34;Point&#34;,&#34;coordinates&#34;:[13.570000,64.460000]}" id="NCID0EWDAG" xlink:type="simple">64.4600, 13.5700</named-content>
                  </named-content>
                </td><td rowspan="1" colspan="1">Å. Lindelow</td></tr><tr><td rowspan="6" colspan="1">
                  <italic>
                    <tp:taxon-name><tp:taxon-name-part taxon-name-part-type="genus" reg="Cryphalus">Cryphalus</tp:taxon-name-part><tp:taxon-name-part taxon-name-part-type="species" reg="asperatus">asperatus</tp:taxon-name-part></tp:taxon-name>
                  </italic>
                </td><td rowspan="1" colspan="1">6</td><td rowspan="1" colspan="1">Poland</td><td rowspan="1" colspan="1">Nowa Morawa</td><td rowspan="1" colspan="1">
                  <named-content xmlns:xlink="http://www.w3.org/1999/xlink" content-type="dwc:verbatimCoordinates" xlink:type="simple">
                    <named-content content-type="geo-json" specific-use="{&#34;type&#34;:&#34;Point&#34;,&#34;coordinates&#34;:[16.925300,50.233100]}" id="NCID0E4EAG" xlink:type="simple">50.2331, 16.9253</named-content>
                  </named-content>
                </td><td rowspan="1" colspan="1">M. Justesen</td></tr><tr><td rowspan="1" colspan="1">6</td><td rowspan="1" colspan="1">Romania</td><td rowspan="1" colspan="1">Cacica</td><td rowspan="1" colspan="1">
                  <named-content xmlns:xlink="http://www.w3.org/1999/xlink" content-type="dwc:verbatimCoordinates" xlink:type="simple">
                    <named-content content-type="geo-json" specific-use="{&#34;type&#34;:&#34;Point&#34;,&#34;coordinates&#34;:[25.927500,47.589100]}" id="NCID0EVFAG" xlink:type="simple">47.5891, 25.9275</named-content>
                  </named-content>
                </td><td rowspan="1" colspan="1">N. Olenici</td></tr><tr><td rowspan="1" colspan="1">23</td><td rowspan="1" colspan="1">Romania</td><td rowspan="1" colspan="1">Carlibaba</td><td rowspan="1" colspan="1">
                  <named-content xmlns:xlink="http://www.w3.org/1999/xlink" content-type="dwc:verbatimCoordinates" xlink:type="simple">
                    <named-content content-type="geo-json" specific-use="{&#34;type&#34;:&#34;Point&#34;,&#34;coordinates&#34;:[25.193300,47.601600]}" id="NCID0ENGAG" xlink:type="simple">47.6016, 25.1933</named-content>
                  </named-content>
                </td><td rowspan="1" colspan="1">N. Olenici</td></tr><tr><td rowspan="1" colspan="1">6</td><td rowspan="1" colspan="1">Romania</td><td rowspan="1" colspan="1">Poiana Brașov</td><td rowspan="1" colspan="1">
                  <named-content xmlns:xlink="http://www.w3.org/1999/xlink" content-type="dwc:verbatimCoordinates" xlink:type="simple">
                    <named-content content-type="geo-json" specific-use="{&#34;type&#34;:&#34;Point&#34;,&#34;coordinates&#34;:[25.566900,45.596900]}" id="NCID0EFHAG" xlink:type="simple">45.5969, 25.5669</named-content>
                  </named-content>
                </td><td rowspan="1" colspan="1">N. Olenici</td></tr><tr><td rowspan="1" colspan="1">31</td><td rowspan="1" colspan="1">Romania</td><td rowspan="1" colspan="1">Sucevița</td><td rowspan="1" colspan="1">
                  <named-content xmlns:xlink="http://www.w3.org/1999/xlink" content-type="dwc:verbatimCoordinates" xlink:type="simple">
                    <named-content content-type="geo-json" specific-use="{&#34;type&#34;:&#34;Point&#34;,&#34;coordinates&#34;:[25.639100,47.760300]}" id="NCID0E4HAG" xlink:type="simple">47.7603, 25.6391</named-content>
                  </named-content>
                </td><td rowspan="1" colspan="1">N. Olenici</td></tr><tr><td rowspan="1" colspan="1">18</td><td rowspan="1" colspan="1">Romania</td><td rowspan="1" colspan="1">Cacica 2</td><td rowspan="1" colspan="1">
                  <named-content xmlns:xlink="http://www.w3.org/1999/xlink" content-type="dwc:verbatimCoordinates" xlink:type="simple">
                    <named-content content-type="geo-json" specific-use="{&#34;type&#34;:&#34;Point&#34;,&#34;coordinates&#34;:[25.849400,47.644400]}" id="NCID0EVIAG" xlink:type="simple">47.6444, 25.8494</named-content>
                  </named-content>
                </td><td rowspan="1" colspan="1">N. Olenici</td></tr><tr><td rowspan="4" colspan="1">
                  <italic>
                    <tp:taxon-name><tp:taxon-name-part taxon-name-part-type="genus" reg="Cryphalus">Cryphalus</tp:taxon-name-part><tp:taxon-name-part taxon-name-part-type="species" reg="piceae">piceae</tp:taxon-name-part></tp:taxon-name>
                  </italic>
                </td><td rowspan="1" colspan="1">12</td><td rowspan="1" colspan="1">Romania</td><td rowspan="1" colspan="1">Cacica</td><td rowspan="1" colspan="1">
                  <named-content xmlns:xlink="http://www.w3.org/1999/xlink" content-type="dwc:verbatimCoordinates" xlink:type="simple">
                    <named-content content-type="geo-json" specific-use="{&#34;type&#34;:&#34;Point&#34;,&#34;coordinates&#34;:[25.927500,47.589100]}" id="NCID0E3JAG" xlink:type="simple">47.5891, 25.9275</named-content>
                  </named-content>
                </td><td rowspan="1" colspan="1">N. Olenici</td></tr><tr><td rowspan="1" colspan="1">8</td><td rowspan="1" colspan="1">Romania</td><td rowspan="1" colspan="1">Cacica 2</td><td rowspan="1" colspan="1">
                  <named-content xmlns:xlink="http://www.w3.org/1999/xlink" content-type="dwc:verbatimCoordinates" xlink:type="simple">
                    <named-content content-type="geo-json" specific-use="{&#34;type&#34;:&#34;Point&#34;,&#34;coordinates&#34;:[25.849400,47.644400]}" id="NCID0EUKAG" xlink:type="simple">47.6444 25.8494</named-content>
                  </named-content>
                </td><td rowspan="1" colspan="1">N. Olenici</td></tr><tr><td rowspan="1" colspan="1">3</td><td rowspan="1" colspan="1">Romania</td><td rowspan="1" colspan="1">Poiana Brașov</td><td rowspan="1" colspan="1">
                  <named-content xmlns:xlink="http://www.w3.org/1999/xlink" content-type="dwc:verbatimCoordinates" xlink:type="simple">
                    <named-content content-type="geo-json" specific-use="{&#34;type&#34;:&#34;Point&#34;,&#34;coordinates&#34;:[25.566900,45.596900]}" id="NCID0EMLAG" xlink:type="simple">45.5969, 25.5669</named-content>
                  </named-content>
                </td><td rowspan="1" colspan="1">N. Olenici</td></tr><tr><td rowspan="1" colspan="1">1</td><td rowspan="1" colspan="1">Romania</td><td rowspan="1" colspan="1">Sucevița</td><td rowspan="1" colspan="1">
                  <named-content xmlns:xlink="http://www.w3.org/1999/xlink" content-type="dwc:verbatimCoordinates" xlink:type="simple">
                    <named-content content-type="geo-json" specific-use="{&#34;type&#34;:&#34;Point&#34;,&#34;coordinates&#34;:[25.639100,47.760300]}" id="NCID0EEMAG" xlink:type="simple">47.7603, 25.6391</named-content>
                  </named-content>
                </td><td rowspan="1" colspan="1">N. Olenici</td></tr><tr><td rowspan="2" colspan="1">
                  <italic>
                    <tp:taxon-name><tp:taxon-name-part taxon-name-part-type="genus" reg="Cryphalus">Cryphalus</tp:taxon-name-part><tp:taxon-name-part taxon-name-part-type="species" reg="asperatus">asperatus</tp:taxon-name-part></tp:taxon-name>
                  </italic>
                </td><td rowspan="1" colspan="1">14</td><td rowspan="1" colspan="1">Slovakia</td><td rowspan="1" colspan="1">Bystrina</td><td rowspan="1" colspan="1">
                  <named-content xmlns:xlink="http://www.w3.org/1999/xlink" content-type="dwc:verbatimCoordinates" xlink:type="simple">
                    <named-content content-type="geo-json" specific-use="{&#34;type&#34;:&#34;Point&#34;,&#34;coordinates&#34;:[19.591100,49.031800]}" id="NCID0ELNAG" xlink:type="simple">49.0318, 19.5911</named-content>
                  </named-content>
                </td><td rowspan="1" colspan="1">Unknown</td></tr><tr><td rowspan="1" colspan="1">44</td><td rowspan="1" colspan="1">Slovakia</td><td rowspan="1" colspan="1">Liptovský Mikuláš</td><td rowspan="1" colspan="1">
                  <named-content xmlns:xlink="http://www.w3.org/1999/xlink" content-type="dwc:verbatimCoordinates" xlink:type="simple">
                    <named-content content-type="geo-json" specific-use="{&#34;type&#34;:&#34;Point&#34;,&#34;coordinates&#34;:[19.587800,48.972400]}" id="NCID0EDOAG" xlink:type="simple">48.9724, 19.5878</named-content>
                  </named-content>
                </td><td rowspan="1" colspan="1">Unknown</td></tr><tr><td rowspan="3" colspan="1">
                  <italic>
                    <tp:taxon-name><tp:taxon-name-part taxon-name-part-type="genus" reg="Cryphalus">Cryphalus</tp:taxon-name-part><tp:taxon-name-part taxon-name-part-type="species" reg="saltuarius">saltuarius</tp:taxon-name-part></tp:taxon-name>
                  </italic>
                </td><td rowspan="1" colspan="1">3</td><td rowspan="1" colspan="1">Sweden</td><td rowspan="1" colspan="1">Björkvattnet</td><td rowspan="1" colspan="1">
                  <named-content xmlns:xlink="http://www.w3.org/1999/xlink" content-type="dwc:verbatimCoordinates" xlink:type="simple">
                    <named-content content-type="geo-json" specific-use="{&#34;type&#34;:&#34;Point&#34;,&#34;coordinates&#34;:[13.770000,64.600000]}" id="NCID0EKPAG" xlink:type="simple">64.6000, 13.7700</named-content>
                  </named-content>
                </td><td rowspan="1" colspan="1">Å. Lindelow</td></tr><tr><td rowspan="1" colspan="1">6</td><td rowspan="1" colspan="1">Sweden</td><td rowspan="1" colspan="1">Gåddede</td><td rowspan="1" colspan="1">
                  <named-content xmlns:xlink="http://www.w3.org/1999/xlink" content-type="dwc:verbatimCoordinates" xlink:type="simple">
                    <named-content content-type="geo-json" specific-use="{&#34;type&#34;:&#34;Point&#34;,&#34;coordinates&#34;:[14.130000,64.500000]}" id="NCID0ECQAG" xlink:type="simple">64.5000, 14.1300</named-content>
                  </named-content>
                </td><td rowspan="1" colspan="1">Å. Lindelow</td></tr><tr><td rowspan="1" colspan="1">12</td><td rowspan="1" colspan="1">Sweden</td><td rowspan="1" colspan="1">Strömsund</td><td rowspan="1" colspan="1">
                  <named-content xmlns:xlink="http://www.w3.org/1999/xlink" content-type="dwc:verbatimCoordinates" xlink:type="simple">
                    <named-content content-type="geo-json" specific-use="{&#34;type&#34;:&#34;Point&#34;,&#34;coordinates&#34;:[14.640000,64.360000]}" id="NCID0E1QAG" xlink:type="simple">64.3600, 14.6400</named-content>
                  </named-content>
                </td><td rowspan="1" colspan="1">Å. Lindelow</td></tr><tr><td rowspan="2" colspan="1">
                  <italic>
                    <tp:taxon-name><tp:taxon-name-part taxon-name-part-type="genus" reg="Cryphalus">Cryphalus</tp:taxon-name-part><tp:taxon-name-part taxon-name-part-type="species" reg="asperatus">asperatus</tp:taxon-name-part></tp:taxon-name>
                  </italic>
                </td><td rowspan="1" colspan="1">5</td><td rowspan="1" colspan="1">Switzerland</td><td rowspan="1" colspan="1">Delemont</td><td rowspan="1" colspan="1">
                  <named-content xmlns:xlink="http://www.w3.org/1999/xlink" content-type="dwc:verbatimCoordinates" xlink:type="simple">
                    <named-content content-type="geo-json" specific-use="{&#34;type&#34;:&#34;Point&#34;,&#34;coordinates&#34;:[7.329100,47.372900]}" id="NCID0EBSAG" xlink:type="simple">47.3729, 7.3291</named-content>
                  </named-content>
                </td><td rowspan="1" colspan="1">M. Justesen</td></tr><tr><td rowspan="1" colspan="1">187</td><td rowspan="1" colspan="1">Switzerland</td><td rowspan="1" colspan="1">Soyhières</td><td rowspan="1" colspan="1">
                  <named-content xmlns:xlink="http://www.w3.org/1999/xlink" content-type="dwc:verbatimCoordinates" xlink:type="simple">
                    <named-content content-type="geo-json" specific-use="{&#34;type&#34;:&#34;Point&#34;,&#34;coordinates&#34;:[7.383400,47.388300]}" id="NCID0EZSAG" xlink:type="simple">47.3883, 7.3834</named-content>
                  </named-content>
                </td><td rowspan="1" colspan="1">M. Justesen</td></tr><tr><td rowspan="1" colspan="1">
                  <italic>
                    <tp:taxon-name><tp:taxon-name-part taxon-name-part-type="genus" reg="Cryphalus">Cryphalus</tp:taxon-name-part><tp:taxon-name-part taxon-name-part-type="species" reg="piceae">piceae</tp:taxon-name-part></tp:taxon-name>
                  </italic>
                </td><td rowspan="1" colspan="1">125</td><td rowspan="1" colspan="1">Switzerland</td><td rowspan="1" colspan="1">Delemont</td><td rowspan="1" colspan="1">
                  <named-content xmlns:xlink="http://www.w3.org/1999/xlink" content-type="dwc:verbatimCoordinates" xlink:type="simple">
                    <named-content content-type="geo-json" specific-use="{&#34;type&#34;:&#34;Point&#34;,&#34;coordinates&#34;:[7.329100,47.372900]}" id="NCID0EAUAG" xlink:type="simple">47.3729, 7.3291</named-content>
                  </named-content>
                </td><td rowspan="1" colspan="1">M. Justesen</td></tr></tbody></table></table-wrap><fig id="F2" position="float" orientation="portrait"><object-id xmlns:xlink="http://www.w3.org/1999/xlink" content-type="doi" xlink:type="simple">10.3897/zookeys.1179.101388.figure2</object-id><object-id xmlns:xlink="http://www.w3.org/1999/xlink" content-type="arpha" xlink:type="simple">99D383E2-C0F4-5B42-9037-80C5DE76D211</object-id><label>Figure 2.</label><caption><p>The variation of measured characters in five European <italic><tp:taxon-name><tp:taxon-name-part taxon-name-part-type="genus" reg="Cryphalus">Cryphalus</tp:taxon-name-part></tp:taxon-name></italic> species. Pronotal lateral setae, mid (mm), refers to the length of the lateral setae on pronotum between the summit and the apex.</p></caption><graphic xmlns:xlink="http://www.w3.org/1999/xlink" xlink:href="zookeys-1179-063_article-101388__-g002.jpg" position="float" orientation="portrait" xlink:type="simple" id="oo_903286.jpg"><uri content-type="original_file" xlink:type="simple">https://binary.pensoft.net/fig/903286</uri></graphic></fig><fig id="F1" position="float" orientation="portrait"><object-id xmlns:xlink="http://www.w3.org/1999/xlink" content-type="doi" xlink:type="simple">10.3897/zookeys.1179.101388.figure1</object-id><object-id xmlns:xlink="http://www.w3.org/1999/xlink" content-type="arpha" xlink:type="simple">0E206D8E-561E-51DF-A92E-1DF29C86F4FA</object-id><label>Figure 1.</label><caption><p>Morphological measurements and magnification at which they were measured.</p></caption><graphic xmlns:xlink="http://www.w3.org/1999/xlink" xlink:href="zookeys-1179-063_article-101388__-g001.jpg" position="float" orientation="portrait" xlink:type="simple" id="oo_903285.jpg"><uri content-type="original_file" xlink:type="simple">https://binary.pensoft.net/fig/903285</uri></graphic></fig><fig id="F7" position="float" orientation="portrait"><object-id xmlns:xlink="http://www.w3.org/1999/xlink" content-type="doi" xlink:type="simple">10.3897/zookeys.1179.101388.figure7</object-id><object-id xmlns:xlink="http://www.w3.org/1999/xlink" content-type="arpha" xlink:type="simple">7E8D0432-9B68-53CE-ABEB-2FC6F3843832</object-id><label>Figure 7.</label><caption><p>Proventricules of the five native <italic><tp:taxon-name><tp:taxon-name-part taxon-name-part-type="genus" reg="Cryphalus">Cryphalus</tp:taxon-name-part></tp:taxon-name></italic> species currently recognised in Europe.</p></caption><graphic xmlns:xlink="http://www.w3.org/1999/xlink" xlink:href="zookeys-1179-063_article-101388__-g007.jpg" position="float" orientation="portrait" xlink:type="simple" id="oo_903291.jpg"><uri content-type="original_file" xlink:type="simple">https://binary.pensoft.net/fig/903291</uri></graphic></fig><fig id="F11" position="float" orientation="portrait"><object-id xmlns:xlink="http://www.w3.org/1999/xlink" content-type="doi" xlink:type="simple">10.3897/zookeys.1179.101388.figure11</object-id><object-id xmlns:xlink="http://www.w3.org/1999/xlink" content-type="arpha" xlink:type="simple">21B8B60D-70F4-5E4C-AF0A-10F446A94840</object-id><label>Figure 11.</label><caption><p>Sexual dimorphism of ventrite in <italic><tp:taxon-name><tp:taxon-name-part taxon-name-part-type="genus" reg="Cryphalus">Cryphalus</tp:taxon-name-part></tp:taxon-name></italic> spp.</p></caption><graphic xmlns:xlink="http://www.w3.org/1999/xlink" xlink:href="zookeys-1179-063_article-101388__-g011.jpg" position="float" orientation="portrait" xlink:type="simple" id="oo_903295.jpg"><uri content-type="original_file" xlink:type="simple">https://binary.pensoft.net/fig/903295</uri></graphic></fig><fig id="F5" position="float" orientation="portrait"><object-id xmlns:xlink="http://www.w3.org/1999/xlink" content-type="doi" xlink:type="simple">10.3897/zookeys.1179.101388.figure5</object-id><object-id xmlns:xlink="http://www.w3.org/1999/xlink" content-type="arpha" xlink:type="simple">2483DC13-D2BD-55E0-A6FE-3A5C086295FD</object-id><label>Figure 5.</label><caption><p>Lateral and dorsal illustration of male genitalia of five European <italic><tp:taxon-name><tp:taxon-name-part taxon-name-part-type="genus" reg="Cryphalus">Cryphalus</tp:taxon-name-part></tp:taxon-name></italic> species.</p></caption><graphic xmlns:xlink="http://www.w3.org/1999/xlink" xlink:href="zookeys-1179-063_article-101388__-g005.jpg" position="float" orientation="portrait" xlink:type="simple" id="oo_903289.jpg"><uri content-type="original_file" xlink:type="simple">https://binary.pensoft.net/fig/903289</uri></graphic></fig><fig id="F8" position="float" orientation="portrait"><object-id xmlns:xlink="http://www.w3.org/1999/xlink" content-type="doi" xlink:type="simple">10.3897/zookeys.1179.101388.figure8</object-id><object-id xmlns:xlink="http://www.w3.org/1999/xlink" content-type="arpha" xlink:type="simple">A27A3EE6-2DB6-5CDE-8C53-3BFF78EC05BE</object-id><label>Figure 8.</label><caption><p>Species tree based on <abbrev xmlns:xlink="http://www.w3.org/1999/xlink" xlink:title="mitochondrial cytochrome c oxidase subunit I" id="ABBRID0EG4BG" xlink:type="simple">COI</abbrev> barcodes. Support values are given as posterior probability for Bayesian analysis and ultrafast bootstrap and SH-aLRT values for maximum likelihood analysis. Nodes coloured green for <abbrev xmlns:xlink="http://www.w3.org/1999/xlink" xlink:title="posterior probability values" id="ABBRID0EK4BG" xlink:type="simple">PP</abbrev> ≥ 0.90, UFB ≥ 80 and SH-aLRT ≥ 95, yellow for either <abbrev xmlns:xlink="http://www.w3.org/1999/xlink" xlink:title="posterior probability values" id="ABBRID0EO4BG" xlink:type="simple">PP</abbrev> ≥ 0.90, UFB ≥ 80 or SH-aLRT ≥ 95, and red for <abbrev xmlns:xlink="http://www.w3.org/1999/xlink" xlink:title="posterior probability values" id="ABBRID0ES4BG" xlink:type="simple">PP</abbrev> &lt; 0.90, UFB &lt; 80 and SH-aLRT &lt; 95.</p></caption><graphic xmlns:xlink="http://www.w3.org/1999/xlink" xlink:href="zookeys-1179-063_article-101388__-g008.jpg" position="float" orientation="portrait" xlink:type="simple" id="oo_903292.jpg"><uri content-type="original_file" xlink:type="simple">https://binary.pensoft.net/fig/903292</uri></graphic></fig><fig id="F4" position="float" orientation="portrait"><object-id xmlns:xlink="http://www.w3.org/1999/xlink" content-type="doi" xlink:type="simple">10.3897/zookeys.1179.101388.figure4</object-id><object-id xmlns:xlink="http://www.w3.org/1999/xlink" content-type="arpha" xlink:type="simple">C6AFB3D1-8AB5-598C-80F3-DBD8ED891D80</object-id><label>Figure 4.</label><caption><p>The variation of measured characters in five European <italic><tp:taxon-name><tp:taxon-name-part taxon-name-part-type="genus" reg="Cryphalus">Cryphalus</tp:taxon-name-part></tp:taxon-name></italic> species.</p></caption><graphic xmlns:xlink="http://www.w3.org/1999/xlink" xlink:href="zookeys-1179-063_article-101388__-g004.jpg" position="float" orientation="portrait" xlink:type="simple" id="oo_903288.jpg"><uri content-type="original_file" xlink:type="simple">https://binary.pensoft.net/fig/903288</uri></graphic></fig></tp:treatment-sec><ref-list><ref id="B84"><mixed-citation xmlns:xlink="http://www.w3.org/1999/xlink" xlink:type="simple"><person-group><name name-style="western"><surname>Wood</surname><given-names>SL</given-names></name></person-group> (<year>1972</year>) <article-title>New synonymy in the bark beetle tribe <tp:taxon-name><tp:taxon-name-part taxon-name-part-type="tribe">Cryphalini</tp:taxon-name-part></tp:taxon-name> (<tp:taxon-name><tp:taxon-name-part taxon-name-part-type="order">Coleoptera</tp:taxon-name-part></tp:taxon-name>: <tp:taxon-name><tp:taxon-name-part taxon-name-part-type="family">Scolytidae</tp:taxon-name-part></tp:taxon-name>).</article-title><source>The Great Basin Naturalist</source><volume>32</volume>(<issue>1</issue>): <fpage>40</fpage>–<lpage>54</lpage>. <ext-link xlink:href="https://www.jstor.org/stable/41711335" ext-link-type="uri" xlink:type="simple">https://www.jstor.org/stable/41711335</ext-link> [Accessed 03 February 2023]</mixed-citation></ref><ref id="B30"><mixed-citation xmlns:xlink="http://www.w3.org/1999/xlink" xlink:type="simple"><person-group><name name-style="western"><surname>Johnson</surname><given-names>AJ</given-names></name><name name-style="western"><surname>Hulcr</surname><given-names>J</given-names></name><name name-style="western"><surname>Knížek</surname><given-names>M</given-names></name><name name-style="western"><surname>Atkinson</surname><given-names>TH</given-names></name><name name-style="western"><surname>Mandelshtam</surname><given-names>MY</given-names></name><name name-style="western"><surname>Smith</surname><given-names>SM</given-names></name><name name-style="western"><surname>Cognato</surname><given-names>AI</given-names></name><name name-style="western"><surname>Park</surname><given-names>S</given-names></name><name name-style="western"><surname>Li</surname><given-names>Y</given-names></name><name name-style="western"><surname>Jordal</surname><given-names>BH</given-names></name></person-group> (<year>2020a</year>) <article-title>Revision of the bark beetle genera within the former <tp:taxon-name><tp:taxon-name-part taxon-name-part-type="tribe">Cryphalini</tp:taxon-name-part></tp:taxon-name> (<tp:taxon-name><tp:taxon-name-part taxon-name-part-type="family">Curculionidae</tp:taxon-name-part></tp:taxon-name>: <tp:taxon-name><tp:taxon-name-part taxon-name-part-type="subfamily">Scolytinae</tp:taxon-name-part></tp:taxon-name>).</article-title><source>Insect Systematics and Diversity</source><volume>4</volume>(<issue>3</issue>): <fpage>1</fpage>–<lpage>1</lpage>. <ext-link xlink:href="10.1093/isd/ixaa002" ext-link-type="doi" xlink:type="simple">https://doi.org/10.1093/isd/ixaa002</ext-link></mixed-citation></ref><ref id="B85"><mixed-citation xmlns:xlink="http://www.w3.org/1999/xlink" xlink:type="simple"><person-group><name name-style="western"><surname>Wood</surname><given-names>SL</given-names></name></person-group> (<year>1982</year>) <article-title>The bark and ambrosia beetles of North and Central America (<tp:taxon-name><tp:taxon-name-part taxon-name-part-type="order">Coleoptera</tp:taxon-name-part></tp:taxon-name>: <tp:taxon-name><tp:taxon-name-part taxon-name-part-type="family">Scolytidae</tp:taxon-name-part></tp:taxon-name>), a taxonomic monograph.</article-title><source>Memoirs of the Great Basin Naturalist</source><volume>6</volume>: <fpage>1</fpage>–<lpage>1359</lpage>. <ext-link xlink:href="https://www.biodiversitylibrary.org/part/248626" ext-link-type="uri" xlink:type="simple">https://www.biodiversitylibrary.org/part/248626</ext-link> [Accessed 03 February 2023]</mixed-citation></ref><ref id="B71"><mixed-citation xmlns:xlink="http://www.w3.org/1999/xlink" xlink:type="simple"><person-group><name name-style="western"><surname>Ritchie</surname><given-names>W</given-names></name></person-group> (<year>1918</year>) <article-title>The structure, bionomics and forest importance of <italic><tp:taxon-name><tp:taxon-name-part taxon-name-part-type="genus">Cryphalus</tp:taxon-name-part><tp:taxon-name-part taxon-name-part-type="species">abietis</tp:taxon-name-part></tp:taxon-name></italic> Ratz.</article-title><source>Annals of Applied Biology</source><volume>5</volume>(<issue>3–4</issue>): <fpage>171</fpage>–<lpage>199</lpage>. <ext-link xlink:href="10.1111/j.1744-7348.1919.tb05289.x" ext-link-type="doi" xlink:type="simple">https://doi.org/10.1111/j.1744-7348.1919.tb05289.x</ext-link></mixed-citation></ref><ref id="B45"><mixed-citation xmlns:xlink="http://www.w3.org/1999/xlink" xlink:type="simple"><person-group><name name-style="western"><surname>Lekander</surname><given-names>B</given-names></name></person-group> (<year>1968</year>) <source>Scandinavian bark beetle larvae: descriptions and classification. Rapport Uppsats.</source><publisher-name>Institutionen for Skogszoologi</publisher-name>, <publisher-loc>Stockholm, Skogshogaskolan</publisher-loc>, <size units="page">186 pp</size>.</mixed-citation></ref><ref id="B18"><mixed-citation xmlns:xlink="http://www.w3.org/1999/xlink" xlink:type="simple"><person-group><name name-style="western"><surname>Escherich</surname><given-names>K</given-names></name></person-group> (<year>1923</year>) Die Forstinsekten Mitteleuropas (Vol. 2). Parey, Berlin, 342–380.</mixed-citation></ref><ref id="B25"><mixed-citation xmlns:xlink="http://www.w3.org/1999/xlink" xlink:type="simple"><person-group><name name-style="western"><surname>Hansen</surname><given-names>V</given-names></name></person-group> (<year>1956</year>) <source>Barkbiller.</source><publisher-name>Danmarks fauna</publisher-name>, <publisher-loc>Gads forlag, København</publisher-loc>, <size units="page">196 pp</size>. <ext-link xlink:href="https://www.biodiversitylibrary.org/page/36123520" ext-link-type="uri" xlink:type="simple">https://www.biodiversitylibrary.org/page/36123520</ext-link> [Accessed 03 February 2023]</mixed-citation></ref><ref id="B46"><mixed-citation xmlns:xlink="http://www.w3.org/1999/xlink" xlink:type="simple"><person-group><name name-style="western"><surname>Lekander</surname><given-names>B</given-names></name><name name-style="western"><surname>Bejer-Petersen</surname><given-names>B</given-names></name><name name-style="western"><surname>Kangas</surname><given-names>E</given-names></name><name name-style="western"><surname>Bakke</surname><given-names>A</given-names></name></person-group> (<year>1977</year>) <article-title>The distribution of bark beetles in the Nordic Countries.</article-title><source>Acta Entomologica Fennica</source><volume>32</volume>: <fpage>1</fpage>–<lpage>37</lpage>. [78 maps]</mixed-citation></ref><ref id="B23"><mixed-citation xmlns:xlink="http://www.w3.org/1999/xlink" xlink:type="simple"><person-group><name name-style="western"><surname>Grüne</surname><given-names>S</given-names></name></person-group> (<year>1979</year>) <source>Brief Illustrated Key to European Bark Beetles. Verlag M. &amp; H.</source><publisher-name>Schaper</publisher-name>, <publisher-loc>Hannover, German Federal Republic</publisher-loc>, <size units="page">182 pp</size>.</mixed-citation></ref><ref id="B87"><mixed-citation xmlns:xlink="http://www.w3.org/1999/xlink" xlink:type="simple"><person-group><name name-style="western"><surname>Wood</surname><given-names>SL</given-names></name></person-group> (<year>1992b</year>) A Catalog of <tp:taxon-name><tp:taxon-name-part taxon-name-part-type="family">Scolytidae</tp:taxon-name-part></tp:taxon-name> and <tp:taxon-name><tp:taxon-name-part taxon-name-part-type="family">Platypodidae</tp:taxon-name-part></tp:taxon-name> (<tp:taxon-name><tp:taxon-name-part taxon-name-part-type="order">Coleoptera</tp:taxon-name-part></tp:taxon-name>), Part 2: Taxonomic Index. Volume B. Great Basin naturalist memoirs 13: 1553. <ext-link xlink:href="https://www.biodiversitylibrary.org/page/8897072" ext-link-type="uri" xlink:type="simple">https://www.biodiversitylibrary.org/page/8897072</ext-link> [Accessed 03-02-2023]</mixed-citation></ref><ref id="B11"><mixed-citation xmlns:xlink="http://www.w3.org/1999/xlink" xlink:type="simple"><person-group><name name-style="western"><surname>Chararas</surname><given-names>C</given-names></name><name name-style="western"><surname>Revolon</surname><given-names>C</given-names></name><name name-style="western"><surname>Feinberg</surname><given-names>M</given-names></name><name name-style="western"><surname>Ducauze</surname><given-names>C</given-names></name></person-group> (<year>1982</year>) <article-title>Preference of certain <tp:taxon-name><tp:taxon-name-part taxon-name-part-type="family">Scolytidae</tp:taxon-name-part></tp:taxon-name> for different conifers.</article-title><source>Journal of Chemical Ecology</source><volume>8</volume>(<issue>8</issue>): <fpage>1093</fpage>–<lpage>1109</lpage>. <ext-link xlink:href="10.1007/BF00986980" ext-link-type="doi" xlink:type="simple">https://doi.org/10.1007/BF00986980</ext-link></mixed-citation></ref><ref id="B33"><mixed-citation xmlns:xlink="http://www.w3.org/1999/xlink" xlink:type="simple"><person-group><name name-style="western"><surname>Justesen</surname><given-names>MJ</given-names></name><name name-style="western"><surname>Hansen</surname><given-names>AK</given-names></name><name name-style="western"><surname>Thomsen</surname><given-names>IM</given-names></name><name name-style="western"><surname>Ravn</surname><given-names>HP</given-names></name></person-group> (<year>2017</year>) <article-title>Nye og gamle trusler mod nobilis.</article-title><source>Nåledrys</source><volume>99</volume>: <fpage>36</fpage>–<lpage>40</lpage>.</mixed-citation></ref><ref id="B40"><mixed-citation xmlns:xlink="http://www.w3.org/1999/xlink" xlink:type="simple"><person-group><name name-style="western"><surname>Knížek</surname><given-names>M</given-names></name></person-group> (<year>2011</year>) <article-title><tp:taxon-name><tp:taxon-name-part taxon-name-part-type="subfamily">Scolytinae</tp:taxon-name-part></tp:taxon-name>.</article-title> In: <person-group><name name-style="western"><surname>Löbl</surname><given-names>I</given-names></name><name name-style="western"><surname>Smetana</surname><given-names>A</given-names></name></person-group> (<role>Eds</role>) <issue-title>Catalogue of Palaearctic Coleoptera (Vol.</issue-title><source>7), <tp:taxon-name><tp:taxon-name-part taxon-name-part-type="superfamily">Curculionoidea</tp:taxon-name-part></tp:taxon-name> I. Apollo Books, Steenstrup</source>, <fpage>86</fpage>–<lpage>87</lpage>. [204–251]</mixed-citation></ref><ref id="B1"><mixed-citation xmlns:xlink="http://www.w3.org/1999/xlink" xlink:type="simple"><person-group><name name-style="western"><surname>Alonso-Zarazaga</surname><given-names>M</given-names></name><name name-style="western"><surname>Barrios</surname><given-names>H</given-names></name><name name-style="western"><surname>Borovec</surname><given-names>R</given-names></name><name name-style="western"><surname>Bouchard</surname><given-names>P</given-names></name><name name-style="western"><surname>Caldara</surname><given-names>R</given-names></name><name name-style="western"><surname>Colonnelli</surname><given-names>E</given-names></name><name name-style="western"><surname>Gültekin</surname><given-names>L</given-names></name><name name-style="western"><surname>Hlaváč</surname><given-names>P</given-names></name><name name-style="western"><surname>Korotyaev</surname><given-names>B</given-names></name><name name-style="western"><surname>Lyal</surname><given-names>CHC</given-names></name><name name-style="western"><surname>Machado</surname><given-names>A</given-names></name><name name-style="western"><surname>Meregalli</surname><given-names>M</given-names></name><name name-style="western"><surname>Pierotti</surname><given-names>H</given-names></name><name name-style="western"><surname>Ren</surname><given-names>L</given-names></name><name name-style="western"><surname>Sánchez-Ruiz</surname><given-names>M</given-names></name><name name-style="western"><surname>Sforzi</surname><given-names>A</given-names></name><name name-style="western"><surname>Silfverberg</surname><given-names>H</given-names></name><name name-style="western"><surname>Skuhrovec</surname><given-names>J</given-names></name><name name-style="western"><surname>Trýzna</surname><given-names>M</given-names></name><name name-style="western"><surname>Velázquez de Castro</surname><given-names>AJ</given-names></name><name name-style="western"><surname>Yunakov</surname><given-names>NN</given-names></name></person-group> (<year>2023</year>) Cooperative catalogue of Palaearctic <tp:taxon-name><tp:taxon-name-part taxon-name-part-type="order">Coleoptera</tp:taxon-name-part></tp:taxon-name><tp:taxon-name><tp:taxon-name-part taxon-name-part-type="superfamily">Curculionoidea</tp:taxon-name-part></tp:taxon-name>. Monografias Electrónicas, Sociedad Entomológica Aragonesa 14: e780.</mixed-citation></ref><ref id="B56"><mixed-citation xmlns:xlink="http://www.w3.org/1999/xlink" xlink:type="simple"><person-group><name name-style="western"><surname>Nikulina</surname><given-names>T</given-names></name><name name-style="western"><surname>Mandelshtam</surname><given-names>M</given-names></name><name name-style="western"><surname>Petrov</surname><given-names>A</given-names></name><name name-style="western"><surname>Nazarenko</surname><given-names>V</given-names></name><name name-style="western"><surname>Yunakov</surname><given-names>N</given-names></name></person-group> (<year>2015</year>) <article-title>A survey of the weevils of Ukraine. Bark and ambrosia beetles (<tp:taxon-name><tp:taxon-name-part taxon-name-part-type="order">Coleoptera</tp:taxon-name-part></tp:taxon-name>: <tp:taxon-name><tp:taxon-name-part taxon-name-part-type="family">Curculionidae</tp:taxon-name-part></tp:taxon-name>: <tp:taxon-name><tp:taxon-name-part taxon-name-part-type="subfamily">Platypodinae</tp:taxon-name-part></tp:taxon-name> and <tp:taxon-name><tp:taxon-name-part taxon-name-part-type="subfamily">Scolytinae</tp:taxon-name-part></tp:taxon-name>).</article-title><source>Zootaxa</source><volume>3912</volume>(<issue>1</issue>): <fpage>1</fpage>–<lpage>61</lpage>. <ext-link xlink:href="10.11646/zootaxa.3912.1.1" ext-link-type="doi" xlink:type="simple">https://doi.org/10.11646/zootaxa.3912.1.1</ext-link></mixed-citation></ref><ref id="B51"><mixed-citation xmlns:xlink="http://www.w3.org/1999/xlink" xlink:type="simple"><person-group><name name-style="western"><surname>Marković</surname><given-names>Č</given-names></name></person-group> (<year>2013</year>) Collection of bark beetles (<tp:taxon-name><tp:taxon-name-part taxon-name-part-type="family">Curculionidae</tp:taxon-name-part></tp:taxon-name>: <tp:taxon-name><tp:taxon-name-part taxon-name-part-type="subfamily">Scolytinae</tp:taxon-name-part></tp:taxon-name>) formed by Professor dr. Svetislav Živojinović. Acta Entomologica Serbica 18(1/2): 137–160.</mixed-citation></ref><ref id="B80"><mixed-citation xmlns:xlink="http://www.w3.org/1999/xlink" xlink:type="simple"><person-group><name name-style="western"><surname>Voolma</surname><given-names>K</given-names></name><name name-style="western"><surname>Mandelshtam</surname><given-names>M</given-names></name><name name-style="western"><surname>Shcherbakov</surname><given-names>A</given-names></name><name name-style="western"><surname>Yakovlev</surname><given-names>E</given-names></name><name name-style="western"><surname>Õunap</surname><given-names>H</given-names></name><name name-style="western"><surname>Süda</surname><given-names>I</given-names></name><name name-style="western"><surname>Popovichev</surname><given-names>B</given-names></name><name name-style="western"><surname>Sharapa</surname><given-names>T</given-names></name><name name-style="western"><surname>Galasjeva</surname><given-names>T</given-names></name><name name-style="western"><surname>Khairetdinov</surname><given-names>R</given-names></name><name name-style="western"><surname>Lipatkin</surname><given-names>V</given-names></name><name name-style="western"><surname>Mozolevskaya</surname><given-names>E</given-names></name></person-group> (<year>2004</year>) <article-title>Distribution and spread of bark beetles (<tp:taxon-name><tp:taxon-name-part taxon-name-part-type="order">Coleoptera</tp:taxon-name-part></tp:taxon-name>: <tp:taxon-name><tp:taxon-name-part taxon-name-part-type="family">Scolytidae</tp:taxon-name-part></tp:taxon-name>) around the Gulf of Finland: a comparative study with notes on rare species of Estonia, Finland and North-Western Russia.</article-title><source>Entomologica Fennica</source><volume>15</volume>(<issue>4</issue>): <fpage>198</fpage>–<lpage>210</lpage>. <ext-link xlink:href="10.33338/ef.84222" ext-link-type="doi" xlink:type="simple">https://doi.org/10.33338/ef.84222</ext-link></mixed-citation></ref><ref id="B2"><mixed-citation xmlns:xlink="http://www.w3.org/1999/xlink" xlink:type="simple">Artportalen (<year>2023</year>) <italic><tp:taxon-name><tp:taxon-name-part taxon-name-part-type="genus">Cryphalus</tp:taxon-name-part><tp:taxon-name-part taxon-name-part-type="species">asperatus</tp:taxon-name-part></tp:taxon-name></italic>. Map search. <ext-link xlink:href="https://artfakta.se/artinformation/taxa/cryphalus-asperatus-106587/detaljer" ext-link-type="uri" xlink:type="simple">https://artfakta.se/artinformation/taxa/cryphalus-asperatus-106587/detaljer</ext-link></mixed-citation></ref><ref id="B3"><mixed-citation xmlns:xlink="http://www.w3.org/1999/xlink" xlink:type="simple">Artsdatabanken (<year>2023</year>) <italic><tp:taxon-name><tp:taxon-name-part taxon-name-part-type="genus">Cryphalus</tp:taxon-name-part><tp:taxon-name-part taxon-name-part-type="species">asperatus</tp:taxon-name-part></tp:taxon-name></italic>. Map search. <ext-link xlink:href="https://artsdatabanken.no/Pages/264269/Kart" ext-link-type="uri" xlink:type="simple">https://artsdatabanken.no/Pages/264269/Kart</ext-link> [Accessed 11 March 2023]</mixed-citation></ref><ref id="B31"><mixed-citation xmlns:xlink="http://www.w3.org/1999/xlink" xlink:type="simple"><person-group><name name-style="western"><surname>Johnson</surname><given-names>AJ</given-names></name><name name-style="western"><surname>Li</surname><given-names>Y</given-names></name><name name-style="western"><surname>Mandelshtam</surname><given-names>MY</given-names></name><name name-style="western"><surname>Park</surname><given-names>S</given-names></name><name name-style="western"><surname>Lin</surname><given-names>CS</given-names></name><name name-style="western"><surname>Gao</surname><given-names>L</given-names></name><name name-style="western"><surname>Hulcr</surname><given-names>J</given-names></name></person-group> (<year>2020b</year>) <article-title>East Asian <italic><tp:taxon-name><tp:taxon-name-part taxon-name-part-type="genus">Cryphalus</tp:taxon-name-part></tp:taxon-name></italic> Erichson (<tp:taxon-name><tp:taxon-name-part taxon-name-part-type="family">Curculionidae</tp:taxon-name-part></tp:taxon-name>, <tp:taxon-name><tp:taxon-name-part taxon-name-part-type="subfamily">Scolytinae</tp:taxon-name-part></tp:taxon-name>): New species, new synonymy and redescriptions of species.</article-title><source>ZooKeys</source><volume>995</volume>: <fpage>15</fpage>–<lpage>66</lpage>. <ext-link xlink:href="10.3897/zookeys.995.55981" ext-link-type="doi" xlink:type="simple">https://doi.org/10.3897/zookeys.995.55981</ext-link></mixed-citation></ref><ref id="B49"><mixed-citation xmlns:xlink="http://www.w3.org/1999/xlink" xlink:type="simple"><person-group><name name-style="western"><surname>Mandelshtam</surname><given-names>MJ</given-names></name></person-group> (<year>2002</year>) <article-title>New synonymy, new records and lectotype designation in Palaearctic <tp:taxon-name><tp:taxon-name-part taxon-name-part-type="family">Scolytidae</tp:taxon-name-part></tp:taxon-name> (<tp:taxon-name><tp:taxon-name-part taxon-name-part-type="order">Coleoptera</tp:taxon-name-part></tp:taxon-name>).</article-title><source>Far Eastern Entomologist</source><volume>119</volume>: <fpage>6</fpage>–<lpage>11</lpage>. <ext-link xlink:href="https://www.zin.ru/journals/zsr/content/2000/zr_2000_9_1_Mandelshtam.pdf" ext-link-type="uri" xlink:type="simple">https://www.zin.ru/journals/zsr/content/2000/zr_2000_9_1_Mandelshtam.pdf</ext-link> [Accessed 03 February 2023]</mixed-citation></ref><ref id="B62"><mixed-citation xmlns:xlink="http://www.w3.org/1999/xlink" xlink:type="simple"><person-group><name name-style="western"><surname>Pfeffer</surname><given-names>A</given-names></name></person-group> (<year>1955</year>) <source>Kůrovci – <tp:taxon-name><tp:taxon-name-part taxon-name-part-type="superfamily">Scolytoidea</tp:taxon-name-part></tp:taxon-name>. Fauna ČSR, svazek 6.</source><publisher-name>ČSAV</publisher-name>, <publisher-loc>Praha</publisher-loc>, <size units="page">324 pp</size>. [+ 42 Tab.]</mixed-citation></ref><ref id="B82"><mixed-citation xmlns:xlink="http://www.w3.org/1999/xlink" xlink:type="simple"><person-group><name name-style="western"><surname>Wermelinger</surname><given-names>B</given-names></name><name name-style="western"><surname>Duelli</surname><given-names>P</given-names></name><name name-style="western"><surname>Obrist</surname><given-names>MK</given-names></name></person-group> (<year>2002</year>) Dynamics of saproxylic beetles (<tp:taxon-name><tp:taxon-name-part taxon-name-part-type="order">Coleoptera</tp:taxon-name-part></tp:taxon-name>) in windthrow areas in alpine spruce forests. Forest Snow and Landscape Research 77(1/2): 133–148.</mixed-citation></ref><ref id="B69"><mixed-citation xmlns:xlink="http://www.w3.org/1999/xlink" xlink:type="simple"><person-group><name name-style="western"><surname>Ratzeburg</surname><given-names>JTC</given-names></name></person-group> (<year>1837</year>) Die Forst-Insecten oder Abbildung und Beschreibung der in den Wäldern Preussens und der Nachbarstaaten als schädlich oder nützlich bekannt gewordenen Insecten. Die Käfer Erster Theil. Nicolai, Berlin, [x + 4 +] 202 pp [21 pls].</mixed-citation></ref><ref id="B17"><mixed-citation xmlns:xlink="http://www.w3.org/1999/xlink" xlink:type="simple"><person-group><name name-style="western"><surname>Eichhoff</surname><given-names>WJ</given-names></name></person-group> (<year>1881</year>) Die Europäischen Borkenkäfer: für Forstleute, Baumzüchter und Entomologen. J. Springer, Berlin, [viii +] 315 pp. <ext-link xlink:href="10.5962/bhl.title.8968" ext-link-type="doi" xlink:type="simple">https://doi.org/10.5962/bhl.title.8968</ext-link></mixed-citation></ref><ref id="B60"><mixed-citation xmlns:xlink="http://www.w3.org/1999/xlink" xlink:type="simple"><person-group><name name-style="western"><surname>Nüßlin</surname><given-names>D</given-names></name></person-group> (<year>1905</year>) Leitfaden der Forstinsektenkunde. Berlin, Verlagsbuchhandlung Paul Parey, SW. Hedemannstrasse 10: e1905. <ext-link xlink:href="10.5962/bhl.title.16428" ext-link-type="doi" xlink:type="simple">https://doi.org/10.5962/bhl.title.16428</ext-link></mixed-citation></ref><ref id="B8"><mixed-citation xmlns:xlink="http://www.w3.org/1999/xlink" xlink:type="simple"><person-group><name name-style="western"><surname>Bodenheimer</surname><given-names>FS</given-names></name></person-group> (<year>1958</year>) <source>Türkiye’de Ziraate ve Ağaçlara Zararlı Olan Böcekler ve Bunlarla Savaş Hakkında bir Etüt.</source><publisher-name>Bayur Matbaası</publisher-name>, <publisher-loc>Ankara</publisher-loc>, <size units="page">346 pp</size>.</mixed-citation></ref><ref id="B21"><mixed-citation xmlns:xlink="http://www.w3.org/1999/xlink" xlink:type="simple"><person-group><name name-style="western"><surname>Fiala</surname><given-names>T</given-names></name><name name-style="western"><surname>Holuša</surname><given-names>J</given-names></name></person-group> (<year>2021</year>) Infestation of Norway spruce seedlings by <italic><tp:taxon-name><tp:taxon-name-part taxon-name-part-type="genus">Cryphalus</tp:taxon-name-part><tp:taxon-name-part taxon-name-part-type="species">asperatus</tp:taxon-name-part></tp:taxon-name></italic>: New threat for planting of forests? Plant Protection Science 57(2): 167–170. <ext-link xlink:href="10.17221/112/2020-PPS" ext-link-type="doi" xlink:type="simple">https://doi.org/10.17221/112/2020-PPS</ext-link></mixed-citation></ref><ref id="B63"><mixed-citation xmlns:xlink="http://www.w3.org/1999/xlink" xlink:type="simple"><person-group><name name-style="western"><surname>Pfeffer</surname><given-names>A</given-names></name></person-group> (<year>1995</year>) <source>Zentral- und Westpaläarktische Borken- und Kernkäfer (<tp:taxon-name><tp:taxon-name-part taxon-name-part-type="order">Coleoptera</tp:taxon-name-part></tp:taxon-name>: <tp:taxon-name><tp:taxon-name-part taxon-name-part-type="family">Scolytidae</tp:taxon-name-part></tp:taxon-name>, <tp:taxon-name><tp:taxon-name-part taxon-name-part-type="family">Platypodidae</tp:taxon-name-part></tp:taxon-name>).</source><publisher-name>Pro Entomologia</publisher-name>, <publisher-loc>Basel</publisher-loc>, <size units="page">310 pp</size>.</mixed-citation></ref><ref id="B58"><mixed-citation xmlns:xlink="http://www.w3.org/1999/xlink" xlink:type="simple"><person-group><name name-style="western"><surname>Noblecourt</surname><given-names>T</given-names></name><name name-style="western"><surname>Schott</surname><given-names>C</given-names></name></person-group> (<year>2004</year>) <article-title><italic><tp:taxon-name><tp:taxon-name-part taxon-name-part-type="genus">Cryphalus</tp:taxon-name-part><tp:taxon-name-part taxon-name-part-type="species">intermedius</tp:taxon-name-part></tp:taxon-name></italic> Ferrari, 1867 et <italic><tp:taxon-name><tp:taxon-name-part taxon-name-part-type="genus">Cryphalus</tp:taxon-name-part><tp:taxon-name-part taxon-name-part-type="species">saltuarius</tp:taxon-name-part></tp:taxon-name></italic> Weise, 1891, espèces nouvelles pour la faune de France.</article-title><source>Bulletin Mensuel de la Societe Linneenne de Lyon</source><volume>73</volume>(<issue>7</issue>): <fpage>290</fpage>–<lpage>292</lpage>. <ext-link xlink:href="10.3406/linly.2004.13532" ext-link-type="doi" xlink:type="simple">https://doi.org/10.3406/linly.2004.13532</ext-link></mixed-citation></ref><ref id="B75"><mixed-citation xmlns:xlink="http://www.w3.org/1999/xlink" xlink:type="simple"><person-group><name name-style="western"><surname>Spessivtseff</surname><given-names>P</given-names></name></person-group> (<year>1922</year>) <article-title>Bestämningstabell över svenska barkborrar (Häfte 19: 6).</article-title><source>Meddelande från statens skogsförsöksanstalt</source><volume>19</volume>: <fpage>453</fpage>–<lpage>492</lpage>.</mixed-citation></ref></ref-list></tp:taxon-treatment>
