# Supplementary material for: ﻿Taxonomic reappraisal of the European fauna of the bark beetle genus Cryphalus (Coleoptera, Curculionidae, Scolytinae)
Source: Zookeys. 2023 Sep 8;1179:63–105. doi: 10.3897/zookeys.1179.101388 (PMC10504635; doi:10.3897/zookeys.1179.101388)
Supplement: XML Treatment for Cryphalus saltuarius [file zookeys.1179.101388-treatment5.xml]

<!DOCTYPE tp:taxon-treatment
  PUBLIC "-//TaxonX//DTD Taxonomic Treatment Publishing DTD v0 20100105//EN" "tax-treatment-NSO.dtd">
<tp:taxon-treatment xmlns:tp="http://www.plazi.org/taxpub"><tp:treatment-meta><kwd-group><label>Taxon classification</label><kwd>
                <named-content content-type="kingdom">Animalia</named-content>
              </kwd><kwd>
                <named-content content-type="order">Coleoptera</named-content>
              </kwd><kwd>
                <named-content content-type="family">Curculionidae</named-content>
              </kwd></kwd-group><mixed-citation publication-type="journal"><person-group><name><surname>Justesen</surname><given-names>Mathias Just</given-names></name><name><surname>Hansen</surname><given-names>Aslak Kappel</given-names></name><name><surname>Knížek</surname><given-names>Miloš</given-names></name><name><surname>Lindelow</surname><given-names>Åke</given-names></name><name><surname>Solodovnikov</surname><given-names>Alexey</given-names></name><name><surname>Ravn</surname><given-names>Hans Peter</given-names></name></person-group><article-title>﻿Taxonomic reappraisal of the European fauna of the bark beetle genus <italic><tp:taxon-name><tp:taxon-name-part taxon-name-part-type="genus" reg="Cryphalus">Cryphalus</tp:taxon-name-part></tp:taxon-name></italic> (<tp:taxon-name><tp:taxon-name-part taxon-name-part-type="order">Coleoptera</tp:taxon-name-part></tp:taxon-name>, <tp:taxon-name><tp:taxon-name-part taxon-name-part-type="family">Curculionidae</tp:taxon-name-part></tp:taxon-name>, <tp:taxon-name><tp:taxon-name-part taxon-name-part-type="subfamily">Scolytinae</tp:taxon-name-part></tp:taxon-name>)</article-title><source>Zookeys</source><day>08</day><month>09</month><year>2023</year><volume>1179</volume><fpage>63</fpage><lpage>105</lpage><pub-id pub-id-type="doi">10.3897/zookeys.1179.101388</pub-id></mixed-citation></tp:treatment-meta><tp:nomenclature><label>﻿</label><tp:taxon-name>
              <object-id xmlns:xlink="http://www.w3.org/1999/xlink" content-type="arpha" xlink:type="simple">F463B08E-EEE1-57BF-A6F5-9E4FCB751497</object-id>
              <tp:taxon-name-part taxon-name-part-type="genus" reg="Cryphalus">Cryphalus</tp:taxon-name-part>
              <tp:taxon-name-part taxon-name-part-type="species" reg="saltuarius">saltuarius</tp:taxon-name-part>
            </tp:taxon-name><tp:taxon-authority>Weise, 1891</tp:taxon-authority><tp:nomenclature-citation-list><tp:nomenclature-citation><tp:taxon-name>
                  <tp:taxon-name-part taxon-name-part-type="genus" reg="Cryphalus">Cryphalus</tp:taxon-name-part>
                  <tp:taxon-name-part taxon-name-part-type="species" reg="saltuarius">saltuarius</tp:taxon-name-part>
                </tp:taxon-name><comment>Weise, 1891: 336.</comment></tp:nomenclature-citation><tp:nomenclature-citation><tp:taxon-name>
                  <tp:taxon-name-part taxon-name-part-type="genus" reg="Bostrichus">Bostrichus</tp:taxon-name-part>
                  <tp:taxon-name-part taxon-name-part-type="species" reg="asperatus">asperatus</tp:taxon-name-part>
                </tp:taxon-name><comment>Ratzeburg, 1837: 163; suggested by <xref ref-type="bibr" rid="B16">Eichhoff (1878b</xref>: 137).</comment></tp:nomenclature-citation><tp:nomenclature-citation><tp:taxon-name>
                  <tp:taxon-name-part taxon-name-part-type="genus" reg="Cryphalus">Cryphalus</tp:taxon-name-part>
                  <tp:taxon-name-part taxon-name-part-type="species" reg="scriba">scriba</tp:taxon-name-part>
                </tp:taxon-name><comment>de Gozis, 1886: 31; nomen oblitum (<xref ref-type="bibr" rid="B41">Knížek 2017</xref>).</comment></tp:nomenclature-citation></tp:nomenclature-citation-list></tp:nomenclature><tp:treatment-sec sec-type="type material" id="SECID0EVLAK"><title>Type material.</title><p><italic><tp:taxon-name><tp:taxon-name-part taxon-name-part-type="genus" reg="Cryphalus">Cryphalus</tp:taxon-name-part><tp:taxon-name-part taxon-name-part-type="species" reg="saltuarius">saltuarius</tp:taxon-name-part></tp:taxon-name></italic> was first described by Gyllenhal in 1813, under the name <italic><tp:taxon-name><tp:taxon-name-part taxon-name-part-type="genus" reg="Bostrichus">Bostrichus</tp:taxon-name-part><tp:taxon-name-part taxon-name-part-type="species" reg="asperatus">asperatus</tp:taxon-name-part></tp:taxon-name></italic>. According to <xref ref-type="bibr" rid="B26">Horn et al. (1990a)</xref>, Gyllenhal’s material was stored at the Zoological Museum in Uppsala. <xref ref-type="bibr" rid="B83">Wood (1967)</xref> located the type series originally used by Gyllenhal, at the Zoological Museum in Uppsala and designated a lectotype. Additionally, three paralectotypes were stored in the Germar collection at the Museum für Naturkunde in Berlin (<xref ref-type="bibr" rid="B84">Wood 1972</xref>). Pictures of type material is shown in Justesen et al. (in press A).</p></tp:treatment-sec><tp:treatment-sec sec-type="material" id="SECID0E4MAK"><title>Material examined.</title><p>98 specimens from various locations in Sweden and Norway (Table <xref ref-type="table" rid="T1">1</xref>) were examined. Morphological measurements were done on 25 specimens from Norway (20) and Sweden (5). The results are shown in Fig. <xref ref-type="fig" rid="F2">2</xref>.</p></tp:treatment-sec><tp:treatment-sec sec-type="diagnosis" id="SECID0ELNAK"><title>Diagnosis.</title><p>This species can be distinguished from similar <italic><tp:taxon-name><tp:taxon-name-part taxon-name-part-type="genus" reg="Cryphalus">Cryphalus</tp:taxon-name-part></tp:taxon-name></italic> in Europe by the combination of body size usually &gt; 1.75 mm (average 1.82 mm), randomly distributed asperities on pronotal declivity (&lt; 54), erect interstrial setae on the elytral declivity shorter than width of second interstria, setae on lateral margin of pronotum as long or only slightly shorter between apex and summit compared to setae in line with summit (character 3, Fig. <xref ref-type="fig" rid="F1">1</xref>), often obsolete elytral striation, elytral declivity often more or less flattened. For confident identification, the male genitalia is unique, because the penis body when seen from above (dorsally) is broadest one quarter down from the apex and then becomes increasingly narrow towards the base, it is almost bilateral in symmetry. The entire aedeagus is ~ 0.7 mm in length (Fig. <xref ref-type="fig" rid="F17">17B–E</xref>).</p></tp:treatment-sec><tp:treatment-sec sec-type="description" id="SECID0EAOAK"><title>Description.</title><p>Length 1.73–1.98 mm, average size 1.82 mm (lectotype 1.85 mm). <bold><italic><tp:taxon-name><tp:taxon-name-part taxon-name-part-type="genus" reg="Proportions">Proportions</tp:taxon-name-part></tp:taxon-name></italic></bold>: 2.28× as long as wide, elytra 1.46× as long as wide, elytra 1.96× longer than pronotum. <bold><italic>Antennae</italic></bold>: club with three procurved sutures marked by coarse and long setae. Funiculus with four antennomeres. <bold><italic>Pronotum</italic></bold>: dark brown to black on both slope and disc. Profile anterior to summit almost triangular but slightly rounded, slightly wider in line with summit. Anterior margin with 2–5 asperities, the outer pair usually smaller, erect setae on entire lateral margins of pronotum. Anterior slope with &lt; 50 asperities, including the ones on the anterior margin (lectotype has 44). Disc between 1/4–1/5 the length of pronotum, gently sloped, weakly tuberculate surface texture with small hair-like setae in each tubercule. Vestiture on declivity and disc hair-like. Suture between pronotum and elytra weakly sinuate. <bold><italic>Scutellum</italic></bold>: small with almost no setae (Fig. <xref ref-type="fig" rid="F17">17D</xref>). <bold><italic>Elytra</italic></bold>: usually dark brown or black but sometimes pale brown, margins widest 2/3 down from pronotal edge. The curvature on declivity irregularly rounded. Surface smooth. Striae usually only visible as rows of short hair-like setae. Interstrial setae short (0.05–0.08 mm) and erect. Interstrial ground vestiture is serrated, ~ 2× as long as wide and translucent brown with a weak iridescence (Fig. <xref ref-type="fig" rid="F17">17 B, D, E</xref>). <bold><italic>Proventriculus</italic></bold>: sutural teeth of irregular size, confused, in two or more longitudinal rows. Apical teeth do not extend laterally on the plate. Masticatory brush slightly &lt; 1/2 of the proventricular length (Fig. <xref ref-type="fig" rid="F7">7</xref>).</p><p><bold><italic>Sexual dimorphism</italic>.</bold> Males and females can be separated using the last ventrite (Fig. <xref ref-type="fig" rid="F11">11</xref>), as suggested by (<xref ref-type="bibr" rid="B30">Johnson et al. 2020a</xref>). <xref ref-type="bibr" rid="B85">Wood (1982)</xref> also suggests that the sexes of several scolytines including <italic><tp:taxon-name><tp:taxon-name-part taxon-name-part-type="genus" reg="Cryphalus">Cryphalus</tp:taxon-name-part></tp:taxon-name></italic>, can be separated by males having a clearly visible 8<sup>th</sup> tergite and the females a highly reduced or absent 8<sup>th</sup> tergite. This character was not examined. Females were on average slightly larger than males, 1.79 mm and 1.84 mm, respectively. No clear difference in tubercles or carina on the frons was noticed.</p><p><bold>Male.</bold> The aedeagus is ~ 0.7 mm long when measured vertically (i.e., from the two points furthest away from each other). The penis body when seen from above (dorsally) is almost bilaterally symmetrical and is broadest 1/4 from the apex and then becomes increasingly narrow towards the base. It is &gt; 0.4 mm. Aedeagus apodemes makes up ~ 40% of the entire aedeagus length when measured vertically, more or less straight and bending downwards. The tegmen is sclerotised and completes a ring around the penis body. It is thin and has two ventral apodemes, which are ~ 1/2 the length of the distance between them (Figs <xref ref-type="fig" rid="F5">5</xref>, <xref ref-type="fig" rid="F17">17C</xref>).</p><p><bold>Larvae.</bold> For a description of larvae see the work by <xref ref-type="bibr" rid="B45">Lekander (1968)</xref>.</p></tp:treatment-sec><tp:treatment-sec sec-type="host" id="SECID0E2QAK"><title>Host plants.</title><p>It is mostly mentioned from various <italic><tp:taxon-name><tp:taxon-name-part taxon-name-part-type="genus" reg="Picea">Picea</tp:taxon-name-part></tp:taxon-name></italic> species (<xref ref-type="bibr" rid="B75">Spessivtseff 1922</xref>; <xref ref-type="bibr" rid="B87">Wood 1992b</xref>; <xref ref-type="bibr" rid="B63">Pfeffer 1995</xref>; <xref ref-type="bibr" rid="B61">Peltonen and Heliövaara 1998</xref>; <xref ref-type="bibr" rid="B82">Wermelinger et al. 2002</xref>), but has also been mentioned on <italic><tp:taxon-name><tp:taxon-name-part taxon-name-part-type="genus" reg="Abies">Abies</tp:taxon-name-part></tp:taxon-name></italic>, <italic><tp:taxon-name><tp:taxon-name-part taxon-name-part-type="genus" reg="Pinus">Pinus</tp:taxon-name-part></tp:taxon-name></italic> (<xref ref-type="bibr" rid="B63">Pfeffer 1995</xref>), and <italic><tp:taxon-name><tp:taxon-name-part taxon-name-part-type="genus" reg="Juniperus">Juniperus</tp:taxon-name-part></tp:taxon-name></italic> L. (<xref ref-type="bibr" rid="B54">Negru 1958</xref>).</p></tp:treatment-sec><tp:treatment-sec sec-type="distribution" id="SECID0EZSAK"><title>Distribution.</title><p>According to the catalogues (<xref ref-type="bibr" rid="B40">Knížek 2011</xref>; <xref ref-type="bibr" rid="B1">Alonso-Zarazaga et al. 2023</xref>), <italic><tp:taxon-name><tp:taxon-name-part taxon-name-part-type="genus" reg="Cryphalus">C.</tp:taxon-name-part><tp:taxon-name-part taxon-name-part-type="species" reg="saltuarius">saltuarius</tp:taxon-name-part></tp:taxon-name></italic> is found in Europe: Austria, Bulgaria, Belarus, Czechia, Denmark, Estonia, Finland, France, Germany, Hungary, Italy, Liechtenstein, Montenegro, Norway, Poland, Slovakia, Sweden, Switzerland, “Caucasus”, Russia: Central European Territory, North European Territory; Asia: China: Guangxi, Sichuan, Yunnan, Russia: West and East Siberia, Far East, West Siberia.</p><p><italic><tp:taxon-name><tp:taxon-name-part taxon-name-part-type="genus" reg="Cryphalus">Cryphalus</tp:taxon-name-part><tp:taxon-name-part taxon-name-part-type="species" reg="saltuarius">saltuarius</tp:taxon-name-part></tp:taxon-name></italic> is a rather common species in the Arctic regions of Scandinavia (<xref ref-type="bibr" rid="B46">Lekander et al. 1977</xref>). It is often regarded as rare in central Europe (<xref ref-type="bibr" rid="B54">Negru 1958</xref>) and it was only recently discovered in France (<xref ref-type="bibr" rid="B58">Noblecourt and Schott 2004</xref>). <italic><tp:taxon-name><tp:taxon-name-part taxon-name-part-type="genus" reg="Cryphalus">Cryphalus</tp:taxon-name-part><tp:taxon-name-part taxon-name-part-type="species" reg="saltuarius">saltuarius</tp:taxon-name-part></tp:taxon-name></italic> has a boreo-montane distribution (<xref ref-type="bibr" rid="B63">Pfeffer 1995</xref>). The species is most likely present in most mountain ranges in Europe, wherever the host species is present including, for example, countries such as Ukraine (<xref ref-type="bibr" rid="B56">Nikulina et al. 2015</xref>), Romania (<xref ref-type="bibr" rid="B57">Nitzu and Olenici 2009</xref>), and Slovenia (<xref ref-type="bibr" rid="B32">Jurc 2003</xref>) are not mentioned in the catalogue. According to the palearctic catalogues (<xref ref-type="bibr" rid="B40">Knížek 2011</xref>; <xref ref-type="bibr" rid="B1">Alonso-Zarazaga et al. 2023</xref>) the species is present across Russia and even in some southern provinces of China. Although <xref ref-type="bibr" rid="B44">Kurenzov (1941)</xref>, <xref ref-type="bibr" rid="B43">Krivolutskaya (1996)</xref> and <xref ref-type="bibr" rid="B88">Yanovskij (1999)</xref> reported the species from Far East Russia, <xref ref-type="bibr" rid="B49">Mandelshtam (2002)</xref> did not locate any specimens to confirm these records. Like <italic><tp:taxon-name><tp:taxon-name-part taxon-name-part-type="genus" reg="Cryphalus">C.</tp:taxon-name-part><tp:taxon-name-part taxon-name-part-type="species" reg="asperatus">asperatus</tp:taxon-name-part></tp:taxon-name></italic> there is not enough information about the presence of this species in the eastern Palearctic and Caucasus. The records from the Chinese provinces are interesting if confirmed, but they may be based on misidentification of another species and need confirmation. See distribution illustrated in Fig. <xref ref-type="fig" rid="F17">17A</xref>.</p></tp:treatment-sec><tp:treatment-sec sec-type="Bionomics" id="SECID0ENWAK"><title>Bionomics.</title><p>There are no specific studies on the life cycle of <italic><tp:taxon-name><tp:taxon-name-part taxon-name-part-type="genus" reg="Cryphalus">C.</tp:taxon-name-part><tp:taxon-name-part taxon-name-part-type="species" reg="saltuarius">saltuarius</tp:taxon-name-part></tp:taxon-name></italic>. <xref ref-type="bibr" rid="B61">Peltonen and Heliövaara (1998)</xref> wrote that “<italic><tp:taxon-name><tp:taxon-name-part taxon-name-part-type="genus" reg="Cryphalus">C.</tp:taxon-name-part><tp:taxon-name-part taxon-name-part-type="species" reg="saltuarius">saltuarius</tp:taxon-name-part></tp:taxon-name></italic> disperses during the midsummer and breeds in spruce under thin bark, e.g., in snow-broken spruce tops, branches and smaller trees”. <xref ref-type="bibr" rid="B46">Lekander et al. (1977)</xref> found that <italic><tp:taxon-name><tp:taxon-name-part taxon-name-part-type="genus" reg="Cryphalus">C.</tp:taxon-name-part><tp:taxon-name-part taxon-name-part-type="species" reg="saltuarius">saltuarius</tp:taxon-name-part></tp:taxon-name></italic> had a two-year generation cycle, with swarming in June and hibernation as larvae. These overwintering larvae complete their development in June the following year. The newly developed beetles then hibernate. Adults and larvae were observed in Østby, Norway on 22 October 2018 from a small <italic><tp:taxon-name><tp:taxon-name-part taxon-name-part-type="genus" reg="Picea">Picea</tp:taxon-name-part><tp:taxon-name-part taxon-name-part-type="species" reg="abies">abies</tp:taxon-name-part></tp:taxon-name></italic> tree which fell in spring 2018. We hatched 72 specimens from a small branch sampled from the tree. In the <xref ref-type="bibr" rid="B82">Wermelinger et al. (2002)</xref> study, 62 specimens of <italic><tp:taxon-name><tp:taxon-name-part taxon-name-part-type="genus" reg="Cryphalus">C.</tp:taxon-name-part><tp:taxon-name-part taxon-name-part-type="species" reg="saltuarius">saltuarius</tp:taxon-name-part></tp:taxon-name></italic> were caught by window traps. More than 90% of these specimens were caught between end of April and beginning of June, indicating a different life cycle than described above, possibly due to the different temperatures in central Europe or confusion with the very similar <italic><tp:taxon-name><tp:taxon-name-part taxon-name-part-type="genus" reg="Cryphalus">C.</tp:taxon-name-part><tp:taxon-name-part taxon-name-part-type="species" reg="asperatus">asperatus</tp:taxon-name-part></tp:taxon-name></italic>. <xref ref-type="bibr" rid="B62">Pfeffer (1955)</xref> mentions two generations per year, and only one generation in higher altitude sites.</p></tp:treatment-sec><tp:treatment-sec sec-type="Economic significance" id="SECID0EFZAK"><title>Economic significance.</title><p>In <xref ref-type="bibr" rid="B46">Lekander et al. (1977)</xref>, <italic><tp:taxon-name><tp:taxon-name-part taxon-name-part-type="genus" reg="Cryphalus">C.</tp:taxon-name-part><tp:taxon-name-part taxon-name-part-type="species" reg="saltuarius">saltuarius</tp:taxon-name-part></tp:taxon-name></italic> is described as a secondary pest species, which under the right conditions can attack weakened, but still living spruce trees. Probably the harmfulness of this species is like <italic><tp:taxon-name><tp:taxon-name-part taxon-name-part-type="genus" reg="Cryphalus">C.</tp:taxon-name-part><tp:taxon-name-part taxon-name-part-type="species" reg="piceae">piceae</tp:taxon-name-part></tp:taxon-name></italic>, in that only very weakened trees are attacked. Therefore, this species should not without question, be regarded as a pest, despite being abundant in recently dead trees.</p></tp:treatment-sec><tp:treatment-sec sec-type="remarks" id="SECID0EF1AK"><title>Remarks.</title><p>For discussion on the diagnostic characters separating <italic><tp:taxon-name><tp:taxon-name-part taxon-name-part-type="genus" reg="Cryphalus">C.</tp:taxon-name-part><tp:taxon-name-part taxon-name-part-type="species" reg="saltuarius">saltuarius</tp:taxon-name-part></tp:taxon-name></italic> from <italic><tp:taxon-name><tp:taxon-name-part taxon-name-part-type="genus" reg="Cryphalus">C.</tp:taxon-name-part><tp:taxon-name-part taxon-name-part-type="species" reg="asperatus">asperatus</tp:taxon-name-part></tp:taxon-name></italic>, see remarks for the latter species.</p></tp:treatment-sec><tp:treatment-sec><!--Section generated to contain objects referenced in tp:taxon-treatment.--><table-wrap id="T1" position="float" orientation="portrait"><label>Table 1.</label><caption><p>Examined material.</p></caption><table id="TID0EVBCI" rules="all"><tbody><tr><th rowspan="1" colspan="1">Species</th><th rowspan="1" colspan="1">No. of specimens</th><th rowspan="1" colspan="1">Country</th><th rowspan="1" colspan="1">Location</th><th rowspan="1" colspan="1">Coordinates</th><th rowspan="1" colspan="1">Collector</th></tr><tr><td rowspan="3" colspan="1">
                  <italic>
                    <tp:taxon-name><tp:taxon-name-part taxon-name-part-type="genus" reg="Cryphalus">Cryphalus</tp:taxon-name-part><tp:taxon-name-part taxon-name-part-type="species" reg="piceae">piceae</tp:taxon-name-part></tp:taxon-name>
                  </italic>
                </td><td rowspan="1" colspan="1">22</td><td rowspan="1" colspan="1">Austria</td><td rowspan="1" colspan="1">Hummelbach</td><td rowspan="1" colspan="1">
                  <named-content xmlns:xlink="http://www.w3.org/1999/xlink" content-type="dwc:verbatimCoordinates" xlink:type="simple">
                    <named-content content-type="geo-json" specific-use="{&#34;type&#34;:&#34;Point&#34;,&#34;coordinates&#34;:[15.362700,48.076300]}" id="NCID0EBPAE" xlink:type="simple">48.0763, 15.3627</named-content>
                  </named-content>
                </td><td rowspan="1" colspan="1">M. Justesen</td></tr><tr><td rowspan="1" colspan="1">8</td><td rowspan="1" colspan="1">Austria</td><td rowspan="1" colspan="1">Schönbuch</td><td rowspan="1" colspan="1">
                  <named-content xmlns:xlink="http://www.w3.org/1999/xlink" content-type="dwc:verbatimCoordinates" xlink:type="simple">
                    <named-content content-type="geo-json" specific-use="{&#34;type&#34;:&#34;Point&#34;,&#34;coordinates&#34;:[15.265700,48.166100]}" id="NCID0EZPAE" xlink:type="simple">48.1661, 15.2657</named-content>
                  </named-content>
                </td><td rowspan="1" colspan="1">M. Justesen</td></tr><tr><td rowspan="1" colspan="1">5</td><td rowspan="1" colspan="1">Austria</td><td rowspan="1" colspan="1">Spitz</td><td rowspan="1" colspan="1">
                  <named-content xmlns:xlink="http://www.w3.org/1999/xlink" content-type="dwc:verbatimCoordinates" xlink:type="simple">
                    <named-content content-type="geo-json" specific-use="{&#34;type&#34;:&#34;Point&#34;,&#34;coordinates&#34;:[15.404000,48.358500]}" id="NCID0ERQAE" xlink:type="simple">48.3585, 15.4040</named-content>
                  </named-content>
                </td><td rowspan="1" colspan="1">M. Justesen</td></tr><tr><td rowspan="2" colspan="1">
                  <italic>
                    <tp:taxon-name><tp:taxon-name-part taxon-name-part-type="genus" reg="Cryphalus">Cryphalus</tp:taxon-name-part><tp:taxon-name-part taxon-name-part-type="species" reg="asperatus">asperatus</tp:taxon-name-part></tp:taxon-name>
                  </italic>
                </td><td rowspan="1" colspan="1">23</td><td rowspan="1" colspan="1">Belgium</td><td rowspan="1" colspan="1">Momignies</td><td rowspan="1" colspan="1">
                  <named-content xmlns:xlink="http://www.w3.org/1999/xlink" content-type="dwc:verbatimCoordinates" xlink:type="simple">
                    <named-content content-type="geo-json" specific-use="{&#34;type&#34;:&#34;Point&#34;,&#34;coordinates&#34;:[4.156100,49.980100]}" id="NCID0EYRAE" xlink:type="simple">49.9801, 4.1561</named-content>
                  </named-content>
                </td><td rowspan="1" colspan="1">B. Moucheron</td></tr><tr><td rowspan="1" colspan="1">7</td><td rowspan="1" colspan="1">Belgium</td><td rowspan="1" colspan="1">Bellefontaine</td><td rowspan="1" colspan="1">
                  <named-content xmlns:xlink="http://www.w3.org/1999/xlink" content-type="dwc:verbatimCoordinates" xlink:type="simple">
                    <named-content content-type="geo-json" specific-use="{&#34;type&#34;:&#34;Point&#34;,&#34;coordinates&#34;:[4.970000,49.910000]}" id="NCID0EQSAE" xlink:type="simple">49.9100, 4.9700</named-content>
                  </named-content>
                </td><td rowspan="1" colspan="1">B. Moucheron</td></tr><tr><td rowspan="1" colspan="1">
                  <italic>
                    <tp:taxon-name><tp:taxon-name-part taxon-name-part-type="genus" reg="Cryphalus">Cryphalus</tp:taxon-name-part><tp:taxon-name-part taxon-name-part-type="species" reg="piceae">piceae</tp:taxon-name-part></tp:taxon-name>
                  </italic>
                </td><td rowspan="1" colspan="1">13</td><td rowspan="1" colspan="1">Belgium</td><td rowspan="1" colspan="1">Robechies</td><td rowspan="1" colspan="1">
                  <named-content xmlns:xlink="http://www.w3.org/1999/xlink" content-type="dwc:verbatimCoordinates" xlink:type="simple">
                    <named-content content-type="geo-json" specific-use="{&#34;type&#34;:&#34;Point&#34;,&#34;coordinates&#34;:[4.270000,50.090000]}" id="NCID0EXTAE" xlink:type="simple">50.0900, 4.2700</named-content>
                  </named-content>
                </td><td rowspan="1" colspan="1">B. Moucheron</td></tr><tr><td rowspan="4" colspan="1">
                  <italic>
                    <tp:taxon-name><tp:taxon-name-part taxon-name-part-type="genus" reg="Cryphalus">Cryphalus</tp:taxon-name-part><tp:taxon-name-part taxon-name-part-type="species" reg="asperatus">asperatus</tp:taxon-name-part></tp:taxon-name>
                  </italic>
                </td><td rowspan="1" colspan="1">22</td><td rowspan="1" colspan="1">Czechia</td><td rowspan="1" colspan="1">Brdy</td><td rowspan="1" colspan="1">
                  <named-content xmlns:xlink="http://www.w3.org/1999/xlink" content-type="dwc:verbatimCoordinates" xlink:type="simple">
                    <named-content content-type="geo-json" specific-use="{&#34;type&#34;:&#34;Point&#34;,&#34;coordinates&#34;:[13.960000,49.750000]}" id="NCID0E5UAE" xlink:type="simple">49.7500, 13.9600</named-content>
                  </named-content>
                </td><td rowspan="1" colspan="1">M. Justesen</td></tr><tr><td rowspan="1" colspan="1">1</td><td rowspan="1" colspan="1">Czechia</td><td rowspan="1" colspan="1">Silesia</td><td rowspan="1" colspan="1">
                  <named-content xmlns:xlink="http://www.w3.org/1999/xlink" content-type="dwc:verbatimCoordinates" xlink:type="simple">
                    <named-content content-type="geo-json" specific-use="{&#34;type&#34;:&#34;Point&#34;,&#34;coordinates&#34;:[18.124500,49.965000]}" id="NCID0EWVAE" xlink:type="simple">49.9650, 18.1245</named-content>
                  </named-content>
                </td><td rowspan="1" colspan="1">A./M. Knížek</td></tr><tr><td rowspan="1" colspan="1">36</td><td rowspan="1" colspan="1">Denmark</td><td rowspan="1" colspan="1">Christiansfeld</td><td rowspan="1" colspan="1">
                  <named-content xmlns:xlink="http://www.w3.org/1999/xlink" content-type="dwc:verbatimCoordinates" xlink:type="simple">
                    <named-content content-type="geo-json" specific-use="{&#34;type&#34;:&#34;Point&#34;,&#34;coordinates&#34;:[9.435900,55.363300]}" id="NCID0EOWAE" xlink:type="simple">55.3633, 9.4359</named-content>
                  </named-content>
                </td><td rowspan="1" colspan="1">M. Justesen</td></tr><tr><td rowspan="1" colspan="1">48</td><td rowspan="1" colspan="1">Denmark</td><td rowspan="1" colspan="1">Gisselfeld</td><td rowspan="1" colspan="1">
                  <named-content xmlns:xlink="http://www.w3.org/1999/xlink" content-type="dwc:verbatimCoordinates" xlink:type="simple">
                    <named-content content-type="geo-json" specific-use="{&#34;type&#34;:&#34;Point&#34;,&#34;coordinates&#34;:[11.953600,55.269400]}" id="NCID0EGXAE" xlink:type="simple">55.2694, 11.9536</named-content>
                  </named-content>
                </td><td rowspan="1" colspan="1">M. Justesen</td></tr><tr><td rowspan="1" colspan="1">
                  <italic>
                    <tp:taxon-name><tp:taxon-name-part taxon-name-part-type="genus" reg="Cryphalus">Cryphalus</tp:taxon-name-part><tp:taxon-name-part taxon-name-part-type="species" reg="piceae">piceae</tp:taxon-name-part></tp:taxon-name>
                  </italic>
                </td><td rowspan="1" colspan="1">50</td><td rowspan="1" colspan="1">Denmark</td><td rowspan="1" colspan="1">Jyderup</td><td rowspan="1" colspan="1">
                  <named-content xmlns:xlink="http://www.w3.org/1999/xlink" content-type="dwc:verbatimCoordinates" xlink:type="simple">
                    <named-content content-type="geo-json" specific-use="{&#34;type&#34;:&#34;Point&#34;,&#34;coordinates&#34;:[11.424400,55.615800]}" id="NCID0ENYAE" xlink:type="simple">55.6158, 11.4244</named-content>
                  </named-content>
                </td><td rowspan="1" colspan="1">M. Justesen</td></tr><tr><td rowspan="2" colspan="1">
                  <italic>
                    <tp:taxon-name><tp:taxon-name-part taxon-name-part-type="genus" reg="Cryphalus">Cryphalus</tp:taxon-name-part><tp:taxon-name-part taxon-name-part-type="species" reg="asperatus">asperatus</tp:taxon-name-part></tp:taxon-name>
                  </italic>
                </td><td rowspan="1" colspan="1">6</td><td rowspan="1" colspan="1">Denmark</td><td rowspan="1" colspan="1">Jyderup</td><td rowspan="1" colspan="1">
                  <named-content xmlns:xlink="http://www.w3.org/1999/xlink" content-type="dwc:verbatimCoordinates" xlink:type="simple">
                    <named-content content-type="geo-json" specific-use="{&#34;type&#34;:&#34;Point&#34;,&#34;coordinates&#34;:[11.424400,55.615800]}" id="NCID0EUZAE" xlink:type="simple">55.6158, 11.4244</named-content>
                  </named-content>
                </td><td rowspan="1" colspan="1">M. Justesen</td></tr><tr><td rowspan="1" colspan="1">19</td><td rowspan="1" colspan="1">Denmark</td><td rowspan="1" colspan="1">Skærbæk</td><td rowspan="1" colspan="1">
                  <named-content xmlns:xlink="http://www.w3.org/1999/xlink" content-type="dwc:verbatimCoordinates" xlink:type="simple">
                    <named-content content-type="geo-json" specific-use="{&#34;type&#34;:&#34;Point&#34;,&#34;coordinates&#34;:[8.840000,55.170000]}" id="NCID0EM1AE" xlink:type="simple">55.1700, 8.8400</named-content>
                  </named-content>
                </td><td rowspan="1" colspan="1">M. Justesen</td></tr><tr><td rowspan="1" colspan="1">
                  <italic>
                    <tp:taxon-name><tp:taxon-name-part taxon-name-part-type="genus" reg="Cryphalus">Cryphalus</tp:taxon-name-part><tp:taxon-name-part taxon-name-part-type="species" reg="piceae">piceae</tp:taxon-name-part></tp:taxon-name>
                  </italic>
                </td><td rowspan="1" colspan="1">14</td><td rowspan="1" colspan="1">Denmark</td><td rowspan="1" colspan="1">Skørping</td><td rowspan="1" colspan="1">
                  <named-content xmlns:xlink="http://www.w3.org/1999/xlink" content-type="dwc:verbatimCoordinates" xlink:type="simple">
                    <named-content content-type="geo-json" specific-use="{&#34;type&#34;:&#34;Point&#34;,&#34;coordinates&#34;:[10.026000,56.862800]}" id="NCID0ET2AE" xlink:type="simple">56.8628, 10.0260</named-content>
                  </named-content>
                </td><td rowspan="1" colspan="1">M. Justesen</td></tr><tr><td rowspan="1" colspan="1">
                  <italic>
                    <tp:taxon-name><tp:taxon-name-part taxon-name-part-type="genus" reg="Cryphalus">Cryphalus</tp:taxon-name-part><tp:taxon-name-part taxon-name-part-type="species" reg="intermedius">intermedius</tp:taxon-name-part></tp:taxon-name>
                  </italic>
                </td><td rowspan="1" colspan="1">18</td><td rowspan="1" colspan="1">Germany</td><td rowspan="1" colspan="1">Dresden</td><td rowspan="1" colspan="1">
                  <named-content xmlns:xlink="http://www.w3.org/1999/xlink" content-type="dwc:verbatimCoordinates" xlink:type="simple">
                    <named-content content-type="geo-json" specific-use="{&#34;type&#34;:&#34;Point&#34;,&#34;coordinates&#34;:[14.482500,51.074000]}" id="NCID0E13AE" xlink:type="simple">51.0740, 14.4825</named-content>
                  </named-content>
                </td><td rowspan="1" colspan="1">M. Justesen</td></tr><tr><td rowspan="1" colspan="1">
                  <italic>
                    <tp:taxon-name><tp:taxon-name-part taxon-name-part-type="genus" reg="Cryphalus">Cryphalus</tp:taxon-name-part><tp:taxon-name-part taxon-name-part-type="species" reg="piceae">piceae</tp:taxon-name-part></tp:taxon-name>
                  </italic>
                </td><td rowspan="1" colspan="1">100</td><td rowspan="1" colspan="1">Germany</td><td rowspan="1" colspan="1">Baden-Württemberg</td><td rowspan="1" colspan="1">
                  <named-content xmlns:xlink="http://www.w3.org/1999/xlink" content-type="dwc:verbatimCoordinates" xlink:type="simple">
                    <named-content content-type="geo-json" specific-use="{&#34;type&#34;:&#34;Point&#34;,&#34;coordinates&#34;:[9.000000,48.400000]}" id="NCID0EB5AE" xlink:type="simple">48.4000, 9.0000</named-content>
                  </named-content>
                </td><td rowspan="1" colspan="1">H. Gebhardt</td></tr><tr><td rowspan="1" colspan="1">
                  <italic>
                    <tp:taxon-name><tp:taxon-name-part taxon-name-part-type="genus" reg="Cryphalus">Cryphalus</tp:taxon-name-part><tp:taxon-name-part taxon-name-part-type="species" reg="numidicus">numidicus</tp:taxon-name-part></tp:taxon-name>
                  </italic>
                </td><td rowspan="1" colspan="1">55</td><td rowspan="1" colspan="1">Greece</td><td rowspan="1" colspan="1">Leonidio</td><td rowspan="1" colspan="1">
                  <named-content xmlns:xlink="http://www.w3.org/1999/xlink" content-type="dwc:verbatimCoordinates" xlink:type="simple">
                    <named-content content-type="geo-json" specific-use="{&#34;type&#34;:&#34;Point&#34;,&#34;coordinates&#34;:[22.812400,37.056000]}" id="NCID0EI6AE" xlink:type="simple">37.0560, 22.8124</named-content>
                  </named-content>
                </td><td rowspan="1" colspan="1">M. Justesen</td></tr><tr><td rowspan="1" colspan="1">
                  <italic>
                    <tp:taxon-name><tp:taxon-name-part taxon-name-part-type="genus" reg="Cryphalus">Cryphalus</tp:taxon-name-part><tp:taxon-name-part taxon-name-part-type="species" reg="piceae">piceae</tp:taxon-name-part></tp:taxon-name>
                  </italic>
                </td><td rowspan="1" colspan="1">113</td><td rowspan="1" colspan="1">Hungary</td><td rowspan="1" colspan="1">Sopron</td><td rowspan="1" colspan="1">
                  <named-content xmlns:xlink="http://www.w3.org/1999/xlink" content-type="dwc:verbatimCoordinates" xlink:type="simple">
                    <named-content content-type="geo-json" specific-use="{&#34;type&#34;:&#34;Point&#34;,&#34;coordinates&#34;:[16.490000,47.650000]}" id="NCID0EQAAG" xlink:type="simple">47.6500, 16.4900</named-content>
                  </named-content>
                </td><td rowspan="1" colspan="1">F. Lakatos</td></tr><tr><td rowspan="1" colspan="1">
                  <italic>
                    <tp:taxon-name><tp:taxon-name-part taxon-name-part-type="genus" reg="Cryphalus">Cryphalus</tp:taxon-name-part><tp:taxon-name-part taxon-name-part-type="species" reg="asperatus">asperatus</tp:taxon-name-part></tp:taxon-name>
                  </italic>
                </td><td rowspan="1" colspan="1">98</td><td rowspan="1" colspan="1">Netherlands</td><td rowspan="1" colspan="1">Ameland</td><td rowspan="1" colspan="1">
                  <named-content xmlns:xlink="http://www.w3.org/1999/xlink" content-type="dwc:verbatimCoordinates" xlink:type="simple">
                    <named-content content-type="geo-json" specific-use="{&#34;type&#34;:&#34;Point&#34;,&#34;coordinates&#34;:[5.806800,53.454100]}" id="NCID0EXBAG" xlink:type="simple">53.4541, 5.8068</named-content>
                  </named-content>
                </td><td rowspan="1" colspan="1">T. Heijerman</td></tr><tr><td rowspan="2" colspan="1">
                  <italic>
                    <tp:taxon-name><tp:taxon-name-part taxon-name-part-type="genus" reg="Cryphalus">Cryphalus</tp:taxon-name-part><tp:taxon-name-part taxon-name-part-type="species" reg="saltuarius">saltuarius</tp:taxon-name-part></tp:taxon-name>
                  </italic>
                </td><td rowspan="1" colspan="1">72</td><td rowspan="1" colspan="1">Norway</td><td rowspan="1" colspan="1">Østby</td><td rowspan="1" colspan="1">
                  <named-content xmlns:xlink="http://www.w3.org/1999/xlink" content-type="dwc:verbatimCoordinates" xlink:type="simple">
                    <named-content content-type="geo-json" specific-use="{&#34;type&#34;:&#34;Point&#34;,&#34;coordinates&#34;:[11.638600,63.097100]}" id="NCID0E5CAG" xlink:type="simple">63.0971, 11.6386</named-content>
                  </named-content>
                </td><td rowspan="1" colspan="1">M. Justesen</td></tr><tr><td rowspan="1" colspan="1">5</td><td rowspan="1" colspan="1">Norway</td><td rowspan="1" colspan="1">Sandvika</td><td rowspan="1" colspan="1">
                  <named-content xmlns:xlink="http://www.w3.org/1999/xlink" content-type="dwc:verbatimCoordinates" xlink:type="simple">
                    <named-content content-type="geo-json" specific-use="{&#34;type&#34;:&#34;Point&#34;,&#34;coordinates&#34;:[13.570000,64.460000]}" id="NCID0EWDAG" xlink:type="simple">64.4600, 13.5700</named-content>
                  </named-content>
                </td><td rowspan="1" colspan="1">Å. Lindelow</td></tr><tr><td rowspan="6" colspan="1">
                  <italic>
                    <tp:taxon-name><tp:taxon-name-part taxon-name-part-type="genus" reg="Cryphalus">Cryphalus</tp:taxon-name-part><tp:taxon-name-part taxon-name-part-type="species" reg="asperatus">asperatus</tp:taxon-name-part></tp:taxon-name>
                  </italic>
                </td><td rowspan="1" colspan="1">6</td><td rowspan="1" colspan="1">Poland</td><td rowspan="1" colspan="1">Nowa Morawa</td><td rowspan="1" colspan="1">
                  <named-content xmlns:xlink="http://www.w3.org/1999/xlink" content-type="dwc:verbatimCoordinates" xlink:type="simple">
                    <named-content content-type="geo-json" specific-use="{&#34;type&#34;:&#34;Point&#34;,&#34;coordinates&#34;:[16.925300,50.233100]}" id="NCID0E4EAG" xlink:type="simple">50.2331, 16.9253</named-content>
                  </named-content>
                </td><td rowspan="1" colspan="1">M. Justesen</td></tr><tr><td rowspan="1" colspan="1">6</td><td rowspan="1" colspan="1">Romania</td><td rowspan="1" colspan="1">Cacica</td><td rowspan="1" colspan="1">
                  <named-content xmlns:xlink="http://www.w3.org/1999/xlink" content-type="dwc:verbatimCoordinates" xlink:type="simple">
                    <named-content content-type="geo-json" specific-use="{&#34;type&#34;:&#34;Point&#34;,&#34;coordinates&#34;:[25.927500,47.589100]}" id="NCID0EVFAG" xlink:type="simple">47.5891, 25.9275</named-content>
                  </named-content>
                </td><td rowspan="1" colspan="1">N. Olenici</td></tr><tr><td rowspan="1" colspan="1">23</td><td rowspan="1" colspan="1">Romania</td><td rowspan="1" colspan="1">Carlibaba</td><td rowspan="1" colspan="1">
                  <named-content xmlns:xlink="http://www.w3.org/1999/xlink" content-type="dwc:verbatimCoordinates" xlink:type="simple">
                    <named-content content-type="geo-json" specific-use="{&#34;type&#34;:&#34;Point&#34;,&#34;coordinates&#34;:[25.193300,47.601600]}" id="NCID0ENGAG" xlink:type="simple">47.6016, 25.1933</named-content>
                  </named-content>
                </td><td rowspan="1" colspan="1">N. Olenici</td></tr><tr><td rowspan="1" colspan="1">6</td><td rowspan="1" colspan="1">Romania</td><td rowspan="1" colspan="1">Poiana Brașov</td><td rowspan="1" colspan="1">
                  <named-content xmlns:xlink="http://www.w3.org/1999/xlink" content-type="dwc:verbatimCoordinates" xlink:type="simple">
                    <named-content content-type="geo-json" specific-use="{&#34;type&#34;:&#34;Point&#34;,&#34;coordinates&#34;:[25.566900,45.596900]}" id="NCID0EFHAG" xlink:type="simple">45.5969, 25.5669</named-content>
                  </named-content>
                </td><td rowspan="1" colspan="1">N. Olenici</td></tr><tr><td rowspan="1" colspan="1">31</td><td rowspan="1" colspan="1">Romania</td><td rowspan="1" colspan="1">Sucevița</td><td rowspan="1" colspan="1">
                  <named-content xmlns:xlink="http://www.w3.org/1999/xlink" content-type="dwc:verbatimCoordinates" xlink:type="simple">
                    <named-content content-type="geo-json" specific-use="{&#34;type&#34;:&#34;Point&#34;,&#34;coordinates&#34;:[25.639100,47.760300]}" id="NCID0E4HAG" xlink:type="simple">47.7603, 25.6391</named-content>
                  </named-content>
                </td><td rowspan="1" colspan="1">N. Olenici</td></tr><tr><td rowspan="1" colspan="1">18</td><td rowspan="1" colspan="1">Romania</td><td rowspan="1" colspan="1">Cacica 2</td><td rowspan="1" colspan="1">
                  <named-content xmlns:xlink="http://www.w3.org/1999/xlink" content-type="dwc:verbatimCoordinates" xlink:type="simple">
                    <named-content content-type="geo-json" specific-use="{&#34;type&#34;:&#34;Point&#34;,&#34;coordinates&#34;:[25.849400,47.644400]}" id="NCID0EVIAG" xlink:type="simple">47.6444, 25.8494</named-content>
                  </named-content>
                </td><td rowspan="1" colspan="1">N. Olenici</td></tr><tr><td rowspan="4" colspan="1">
                  <italic>
                    <tp:taxon-name><tp:taxon-name-part taxon-name-part-type="genus" reg="Cryphalus">Cryphalus</tp:taxon-name-part><tp:taxon-name-part taxon-name-part-type="species" reg="piceae">piceae</tp:taxon-name-part></tp:taxon-name>
                  </italic>
                </td><td rowspan="1" colspan="1">12</td><td rowspan="1" colspan="1">Romania</td><td rowspan="1" colspan="1">Cacica</td><td rowspan="1" colspan="1">
                  <named-content xmlns:xlink="http://www.w3.org/1999/xlink" content-type="dwc:verbatimCoordinates" xlink:type="simple">
                    <named-content content-type="geo-json" specific-use="{&#34;type&#34;:&#34;Point&#34;,&#34;coordinates&#34;:[25.927500,47.589100]}" id="NCID0E3JAG" xlink:type="simple">47.5891, 25.9275</named-content>
                  </named-content>
                </td><td rowspan="1" colspan="1">N. Olenici</td></tr><tr><td rowspan="1" colspan="1">8</td><td rowspan="1" colspan="1">Romania</td><td rowspan="1" colspan="1">Cacica 2</td><td rowspan="1" colspan="1">
                  <named-content xmlns:xlink="http://www.w3.org/1999/xlink" content-type="dwc:verbatimCoordinates" xlink:type="simple">
                    <named-content content-type="geo-json" specific-use="{&#34;type&#34;:&#34;Point&#34;,&#34;coordinates&#34;:[25.849400,47.644400]}" id="NCID0EUKAG" xlink:type="simple">47.6444 25.8494</named-content>
                  </named-content>
                </td><td rowspan="1" colspan="1">N. Olenici</td></tr><tr><td rowspan="1" colspan="1">3</td><td rowspan="1" colspan="1">Romania</td><td rowspan="1" colspan="1">Poiana Brașov</td><td rowspan="1" colspan="1">
                  <named-content xmlns:xlink="http://www.w3.org/1999/xlink" content-type="dwc:verbatimCoordinates" xlink:type="simple">
                    <named-content content-type="geo-json" specific-use="{&#34;type&#34;:&#34;Point&#34;,&#34;coordinates&#34;:[25.566900,45.596900]}" id="NCID0EMLAG" xlink:type="simple">45.5969, 25.5669</named-content>
                  </named-content>
                </td><td rowspan="1" colspan="1">N. Olenici</td></tr><tr><td rowspan="1" colspan="1">1</td><td rowspan="1" colspan="1">Romania</td><td rowspan="1" colspan="1">Sucevița</td><td rowspan="1" colspan="1">
                  <named-content xmlns:xlink="http://www.w3.org/1999/xlink" content-type="dwc:verbatimCoordinates" xlink:type="simple">
                    <named-content content-type="geo-json" specific-use="{&#34;type&#34;:&#34;Point&#34;,&#34;coordinates&#34;:[25.639100,47.760300]}" id="NCID0EEMAG" xlink:type="simple">47.7603, 25.6391</named-content>
                  </named-content>
                </td><td rowspan="1" colspan="1">N. Olenici</td></tr><tr><td rowspan="2" colspan="1">
                  <italic>
                    <tp:taxon-name><tp:taxon-name-part taxon-name-part-type="genus" reg="Cryphalus">Cryphalus</tp:taxon-name-part><tp:taxon-name-part taxon-name-part-type="species" reg="asperatus">asperatus</tp:taxon-name-part></tp:taxon-name>
                  </italic>
                </td><td rowspan="1" colspan="1">14</td><td rowspan="1" colspan="1">Slovakia</td><td rowspan="1" colspan="1">Bystrina</td><td rowspan="1" colspan="1">
                  <named-content xmlns:xlink="http://www.w3.org/1999/xlink" content-type="dwc:verbatimCoordinates" xlink:type="simple">
                    <named-content content-type="geo-json" specific-use="{&#34;type&#34;:&#34;Point&#34;,&#34;coordinates&#34;:[19.591100,49.031800]}" id="NCID0ELNAG" xlink:type="simple">49.0318, 19.5911</named-content>
                  </named-content>
                </td><td rowspan="1" colspan="1">Unknown</td></tr><tr><td rowspan="1" colspan="1">44</td><td rowspan="1" colspan="1">Slovakia</td><td rowspan="1" colspan="1">Liptovský Mikuláš</td><td rowspan="1" colspan="1">
                  <named-content xmlns:xlink="http://www.w3.org/1999/xlink" content-type="dwc:verbatimCoordinates" xlink:type="simple">
                    <named-content content-type="geo-json" specific-use="{&#34;type&#34;:&#34;Point&#34;,&#34;coordinates&#34;:[19.587800,48.972400]}" id="NCID0EDOAG" xlink:type="simple">48.9724, 19.5878</named-content>
                  </named-content>
                </td><td rowspan="1" colspan="1">Unknown</td></tr><tr><td rowspan="3" colspan="1">
                  <italic>
                    <tp:taxon-name><tp:taxon-name-part taxon-name-part-type="genus" reg="Cryphalus">Cryphalus</tp:taxon-name-part><tp:taxon-name-part taxon-name-part-type="species" reg="saltuarius">saltuarius</tp:taxon-name-part></tp:taxon-name>
                  </italic>
                </td><td rowspan="1" colspan="1">3</td><td rowspan="1" colspan="1">Sweden</td><td rowspan="1" colspan="1">Björkvattnet</td><td rowspan="1" colspan="1">
                  <named-content xmlns:xlink="http://www.w3.org/1999/xlink" content-type="dwc:verbatimCoordinates" xlink:type="simple">
                    <named-content content-type="geo-json" specific-use="{&#34;type&#34;:&#34;Point&#34;,&#34;coordinates&#34;:[13.770000,64.600000]}" id="NCID0EKPAG" xlink:type="simple">64.6000, 13.7700</named-content>
                  </named-content>
                </td><td rowspan="1" colspan="1">Å. Lindelow</td></tr><tr><td rowspan="1" colspan="1">6</td><td rowspan="1" colspan="1">Sweden</td><td rowspan="1" colspan="1">Gåddede</td><td rowspan="1" colspan="1">
                  <named-content xmlns:xlink="http://www.w3.org/1999/xlink" content-type="dwc:verbatimCoordinates" xlink:type="simple">
                    <named-content content-type="geo-json" specific-use="{&#34;type&#34;:&#34;Point&#34;,&#34;coordinates&#34;:[14.130000,64.500000]}" id="NCID0ECQAG" xlink:type="simple">64.5000, 14.1300</named-content>
                  </named-content>
                </td><td rowspan="1" colspan="1">Å. Lindelow</td></tr><tr><td rowspan="1" colspan="1">12</td><td rowspan="1" colspan="1">Sweden</td><td rowspan="1" colspan="1">Strömsund</td><td rowspan="1" colspan="1">
                  <named-content xmlns:xlink="http://www.w3.org/1999/xlink" content-type="dwc:verbatimCoordinates" xlink:type="simple">
                    <named-content content-type="geo-json" specific-use="{&#34;type&#34;:&#34;Point&#34;,&#34;coordinates&#34;:[14.640000,64.360000]}" id="NCID0E1QAG" xlink:type="simple">64.3600, 14.6400</named-content>
                  </named-content>
                </td><td rowspan="1" colspan="1">Å. Lindelow</td></tr><tr><td rowspan="2" colspan="1">
                  <italic>
                    <tp:taxon-name><tp:taxon-name-part taxon-name-part-type="genus" reg="Cryphalus">Cryphalus</tp:taxon-name-part><tp:taxon-name-part taxon-name-part-type="species" reg="asperatus">asperatus</tp:taxon-name-part></tp:taxon-name>
                  </italic>
                </td><td rowspan="1" colspan="1">5</td><td rowspan="1" colspan="1">Switzerland</td><td rowspan="1" colspan="1">Delemont</td><td rowspan="1" colspan="1">
                  <named-content xmlns:xlink="http://www.w3.org/1999/xlink" content-type="dwc:verbatimCoordinates" xlink:type="simple">
                    <named-content content-type="geo-json" specific-use="{&#34;type&#34;:&#34;Point&#34;,&#34;coordinates&#34;:[7.329100,47.372900]}" id="NCID0EBSAG" xlink:type="simple">47.3729, 7.3291</named-content>
                  </named-content>
                </td><td rowspan="1" colspan="1">M. Justesen</td></tr><tr><td rowspan="1" colspan="1">187</td><td rowspan="1" colspan="1">Switzerland</td><td rowspan="1" colspan="1">Soyhières</td><td rowspan="1" colspan="1">
                  <named-content xmlns:xlink="http://www.w3.org/1999/xlink" content-type="dwc:verbatimCoordinates" xlink:type="simple">
                    <named-content content-type="geo-json" specific-use="{&#34;type&#34;:&#34;Point&#34;,&#34;coordinates&#34;:[7.383400,47.388300]}" id="NCID0EZSAG" xlink:type="simple">47.3883, 7.3834</named-content>
                  </named-content>
                </td><td rowspan="1" colspan="1">M. Justesen</td></tr><tr><td rowspan="1" colspan="1">
                  <italic>
                    <tp:taxon-name><tp:taxon-name-part taxon-name-part-type="genus" reg="Cryphalus">Cryphalus</tp:taxon-name-part><tp:taxon-name-part taxon-name-part-type="species" reg="piceae">piceae</tp:taxon-name-part></tp:taxon-name>
                  </italic>
                </td><td rowspan="1" colspan="1">125</td><td rowspan="1" colspan="1">Switzerland</td><td rowspan="1" colspan="1">Delemont</td><td rowspan="1" colspan="1">
                  <named-content xmlns:xlink="http://www.w3.org/1999/xlink" content-type="dwc:verbatimCoordinates" xlink:type="simple">
                    <named-content content-type="geo-json" specific-use="{&#34;type&#34;:&#34;Point&#34;,&#34;coordinates&#34;:[7.329100,47.372900]}" id="NCID0EAUAG" xlink:type="simple">47.3729, 7.3291</named-content>
                  </named-content>
                </td><td rowspan="1" colspan="1">M. Justesen</td></tr></tbody></table></table-wrap><fig id="F2" position="float" orientation="portrait"><object-id xmlns:xlink="http://www.w3.org/1999/xlink" content-type="doi" xlink:type="simple">10.3897/zookeys.1179.101388.figure2</object-id><object-id xmlns:xlink="http://www.w3.org/1999/xlink" content-type="arpha" xlink:type="simple">99D383E2-C0F4-5B42-9037-80C5DE76D211</object-id><label>Figure 2.</label><caption><p>The variation of measured characters in five European <italic><tp:taxon-name><tp:taxon-name-part taxon-name-part-type="genus" reg="Cryphalus">Cryphalus</tp:taxon-name-part></tp:taxon-name></italic> species. Pronotal lateral setae, mid (mm), refers to the length of the lateral setae on pronotum between the summit and the apex.</p></caption><graphic xmlns:xlink="http://www.w3.org/1999/xlink" xlink:href="zookeys-1179-063_article-101388__-g002.jpg" position="float" orientation="portrait" xlink:type="simple" id="oo_903286.jpg"><uri content-type="original_file" xlink:type="simple">https://binary.pensoft.net/fig/903286</uri></graphic></fig><fig id="F1" position="float" orientation="portrait"><object-id xmlns:xlink="http://www.w3.org/1999/xlink" content-type="doi" xlink:type="simple">10.3897/zookeys.1179.101388.figure1</object-id><object-id xmlns:xlink="http://www.w3.org/1999/xlink" content-type="arpha" xlink:type="simple">0E206D8E-561E-51DF-A92E-1DF29C86F4FA</object-id><label>Figure 1.</label><caption><p>Morphological measurements and magnification at which they were measured.</p></caption><graphic xmlns:xlink="http://www.w3.org/1999/xlink" xlink:href="zookeys-1179-063_article-101388__-g001.jpg" position="float" orientation="portrait" xlink:type="simple" id="oo_903285.jpg"><uri content-type="original_file" xlink:type="simple">https://binary.pensoft.net/fig/903285</uri></graphic></fig><fig id="F17" position="float" orientation="portrait"><object-id xmlns:xlink="http://www.w3.org/1999/xlink" content-type="doi" xlink:type="simple">10.3897/zookeys.1179.101388.figure17</object-id><object-id xmlns:xlink="http://www.w3.org/1999/xlink" content-type="arpha" xlink:type="simple">58E514D4-A4DC-5A26-8D25-E791EA30C940</object-id><label>Figure 17.</label><caption><p><italic><tp:taxon-name><tp:taxon-name-part taxon-name-part-type="genus" reg="Cryphalus">Cryphalus</tp:taxon-name-part><tp:taxon-name-part taxon-name-part-type="species" reg="saltuarius">saltuarius</tp:taxon-name-part></tp:taxon-name></italic><bold>A</bold> distribution <bold>B</bold> lateral and dorsal view <bold>C</bold> aedeagus <bold>D</bold> SEM, specimen from Østby, Norway <bold>E</bold> SEM (43× magnification), specimen from Østby, Norway.</p></caption><graphic xmlns:xlink="http://www.w3.org/1999/xlink" xlink:href="zookeys-1179-063_article-101388__-g017.jpg" position="float" orientation="portrait" xlink:type="simple" id="oo_903301.jpg"><uri content-type="original_file" xlink:type="simple">https://binary.pensoft.net/fig/903301</uri></graphic></fig><fig id="F7" position="float" orientation="portrait"><object-id xmlns:xlink="http://www.w3.org/1999/xlink" content-type="doi" xlink:type="simple">10.3897/zookeys.1179.101388.figure7</object-id><object-id xmlns:xlink="http://www.w3.org/1999/xlink" content-type="arpha" xlink:type="simple">7E8D0432-9B68-53CE-ABEB-2FC6F3843832</object-id><label>Figure 7.</label><caption><p>Proventricules of the five native <italic><tp:taxon-name><tp:taxon-name-part taxon-name-part-type="genus" reg="Cryphalus">Cryphalus</tp:taxon-name-part></tp:taxon-name></italic> species currently recognised in Europe.</p></caption><graphic xmlns:xlink="http://www.w3.org/1999/xlink" xlink:href="zookeys-1179-063_article-101388__-g007.jpg" position="float" orientation="portrait" xlink:type="simple" id="oo_903291.jpg"><uri content-type="original_file" xlink:type="simple">https://binary.pensoft.net/fig/903291</uri></graphic></fig><fig id="F11" position="float" orientation="portrait"><object-id xmlns:xlink="http://www.w3.org/1999/xlink" content-type="doi" xlink:type="simple">10.3897/zookeys.1179.101388.figure11</object-id><object-id xmlns:xlink="http://www.w3.org/1999/xlink" content-type="arpha" xlink:type="simple">21B8B60D-70F4-5E4C-AF0A-10F446A94840</object-id><label>Figure 11.</label><caption><p>Sexual dimorphism of ventrite in <italic><tp:taxon-name><tp:taxon-name-part taxon-name-part-type="genus" reg="Cryphalus">Cryphalus</tp:taxon-name-part></tp:taxon-name></italic> spp.</p></caption><graphic xmlns:xlink="http://www.w3.org/1999/xlink" xlink:href="zookeys-1179-063_article-101388__-g011.jpg" position="float" orientation="portrait" xlink:type="simple" id="oo_903295.jpg"><uri content-type="original_file" xlink:type="simple">https://binary.pensoft.net/fig/903295</uri></graphic></fig><fig id="F5" position="float" orientation="portrait"><object-id xmlns:xlink="http://www.w3.org/1999/xlink" content-type="doi" xlink:type="simple">10.3897/zookeys.1179.101388.figure5</object-id><object-id xmlns:xlink="http://www.w3.org/1999/xlink" content-type="arpha" xlink:type="simple">2483DC13-D2BD-55E0-A6FE-3A5C086295FD</object-id><label>Figure 5.</label><caption><p>Lateral and dorsal illustration of male genitalia of five European <italic><tp:taxon-name><tp:taxon-name-part taxon-name-part-type="genus" reg="Cryphalus">Cryphalus</tp:taxon-name-part></tp:taxon-name></italic> species.</p></caption><graphic xmlns:xlink="http://www.w3.org/1999/xlink" xlink:href="zookeys-1179-063_article-101388__-g005.jpg" position="float" orientation="portrait" xlink:type="simple" id="oo_903289.jpg"><uri content-type="original_file" xlink:type="simple">https://binary.pensoft.net/fig/903289</uri></graphic></fig></tp:treatment-sec><ref-list><ref id="B16"><mixed-citation xmlns:xlink="http://www.w3.org/1999/xlink" xlink:type="simple"><person-group><name name-style="western"><surname>Eichhoff</surname><given-names>WJ</given-names></name></person-group> (<year>1878b</year>) Ratio, descriptio, emendatio eorum Tomicinorum qui sunt in Dr medic. Chapuisii et autoris ipsius collectionibus et quos praeterea recognovit scriptor. Mémoires de la Société Royale des Sciences de Liège. Série 2e(8): 1–531. [+ pl. I–V.]</mixed-citation></ref><ref id="B41"><mixed-citation xmlns:xlink="http://www.w3.org/1999/xlink" xlink:type="simple"><person-group><name name-style="western"><surname>Knížek</surname><given-names>M</given-names></name></person-group> (<year>2017</year>) <article-title>Reversals of precedence in <tp:taxon-name><tp:taxon-name-part taxon-name-part-type="subfamily">Scolytinae</tp:taxon-name-part></tp:taxon-name> (<tp:taxon-name><tp:taxon-name-part taxon-name-part-type="order">Coleoptera</tp:taxon-name-part></tp:taxon-name>: <tp:taxon-name><tp:taxon-name-part taxon-name-part-type="family">Curculionidae</tp:taxon-name-part></tp:taxon-name>): validation. Studies and Reports.</article-title><source>Taxonomical Series</source><volume>13</volume>(<issue>2</issue>): <fpage>379</fpage>–<lpage>381</lpage>. <ext-link xlink:href="https://sar.fld.czu.cz/cache/article-data/SaR/Published_volumes/2017-2/379-382_knizek.pdf" ext-link-type="uri" xlink:type="simple">https://sar.fld.czu.cz/cache/article-data/SaR/Published_volumes/2017-2/379-382_knizek.pdf</ext-link> [Accessed 28 July 2023]</mixed-citation></ref><ref id="B26"><mixed-citation xmlns:xlink="http://www.w3.org/1999/xlink" xlink:type="simple"><person-group><name name-style="western"><surname>Horn</surname><given-names>W</given-names></name><name name-style="western"><surname>Kahle</surname><given-names>I</given-names></name><name name-style="western"><surname>Friese</surname><given-names>G</given-names></name><name name-style="western"><surname>Gaedike</surname><given-names>R</given-names></name></person-group> (<year>1990a</year>) <source>Collectiones Entomologicae, ein Kompendium über den Verbleib Entomologischer Sammlungen der Welt bis 1960. Teil I: A bis K.</source><publisher-name>Akademie der Landwirtschaftswissenschaften der Deutschen Demokratischen Republik</publisher-name>, <publisher-loc>Berlin, Germany</publisher-loc>, <size units="page">220 pp</size>.</mixed-citation></ref><ref id="B83"><mixed-citation xmlns:xlink="http://www.w3.org/1999/xlink" xlink:type="simple"><person-group><name name-style="western"><surname>Wood</surname><given-names>SL</given-names></name></person-group> (<year>1967</year>) <article-title><italic><tp:taxon-name><tp:taxon-name-part taxon-name-part-type="genus">Cryphalus</tp:taxon-name-part></tp:taxon-name></italic> Erichson, 1836 (<tp:taxon-name><tp:taxon-name-part taxon-name-part-type="class">Insecta</tp:taxon-name-part></tp:taxon-name>, <tp:taxon-name><tp:taxon-name-part taxon-name-part-type="order">Coleoptera</tp:taxon-name-part></tp:taxon-name>): Proposed Designation of a Type-Species under the Plenary Powers Z.N.(S.) 1788.</article-title><source>Bulletin of Zoological Nomenclature</source><volume>24</volume>: <fpage>121</fpage>–<lpage>122</lpage>.</mixed-citation></ref><ref id="B84"><mixed-citation xmlns:xlink="http://www.w3.org/1999/xlink" xlink:type="simple"><person-group><name name-style="western"><surname>Wood</surname><given-names>SL</given-names></name></person-group> (<year>1972</year>) <article-title>New synonymy in the bark beetle tribe <tp:taxon-name><tp:taxon-name-part taxon-name-part-type="tribe">Cryphalini</tp:taxon-name-part></tp:taxon-name> (<tp:taxon-name><tp:taxon-name-part taxon-name-part-type="order">Coleoptera</tp:taxon-name-part></tp:taxon-name>: <tp:taxon-name><tp:taxon-name-part taxon-name-part-type="family">Scolytidae</tp:taxon-name-part></tp:taxon-name>).</article-title><source>The Great Basin Naturalist</source><volume>32</volume>(<issue>1</issue>): <fpage>40</fpage>–<lpage>54</lpage>. <ext-link xlink:href="https://www.jstor.org/stable/41711335" ext-link-type="uri" xlink:type="simple">https://www.jstor.org/stable/41711335</ext-link> [Accessed 03 February 2023]</mixed-citation></ref><ref id="B30"><mixed-citation xmlns:xlink="http://www.w3.org/1999/xlink" xlink:type="simple"><person-group><name name-style="western"><surname>Johnson</surname><given-names>AJ</given-names></name><name name-style="western"><surname>Hulcr</surname><given-names>J</given-names></name><name name-style="western"><surname>Knížek</surname><given-names>M</given-names></name><name name-style="western"><surname>Atkinson</surname><given-names>TH</given-names></name><name name-style="western"><surname>Mandelshtam</surname><given-names>MY</given-names></name><name name-style="western"><surname>Smith</surname><given-names>SM</given-names></name><name name-style="western"><surname>Cognato</surname><given-names>AI</given-names></name><name name-style="western"><surname>Park</surname><given-names>S</given-names></name><name name-style="western"><surname>Li</surname><given-names>Y</given-names></name><name name-style="western"><surname>Jordal</surname><given-names>BH</given-names></name></person-group> (<year>2020a</year>) <article-title>Revision of the bark beetle genera within the former <tp:taxon-name><tp:taxon-name-part taxon-name-part-type="tribe">Cryphalini</tp:taxon-name-part></tp:taxon-name> (<tp:taxon-name><tp:taxon-name-part taxon-name-part-type="family">Curculionidae</tp:taxon-name-part></tp:taxon-name>: <tp:taxon-name><tp:taxon-name-part taxon-name-part-type="subfamily">Scolytinae</tp:taxon-name-part></tp:taxon-name>).</article-title><source>Insect Systematics and Diversity</source><volume>4</volume>(<issue>3</issue>): <fpage>1</fpage>–<lpage>1</lpage>. <ext-link xlink:href="10.1093/isd/ixaa002" ext-link-type="doi" xlink:type="simple">https://doi.org/10.1093/isd/ixaa002</ext-link></mixed-citation></ref><ref id="B85"><mixed-citation xmlns:xlink="http://www.w3.org/1999/xlink" xlink:type="simple"><person-group><name name-style="western"><surname>Wood</surname><given-names>SL</given-names></name></person-group> (<year>1982</year>) <article-title>The bark and ambrosia beetles of North and Central America (<tp:taxon-name><tp:taxon-name-part taxon-name-part-type="order">Coleoptera</tp:taxon-name-part></tp:taxon-name>: <tp:taxon-name><tp:taxon-name-part taxon-name-part-type="family">Scolytidae</tp:taxon-name-part></tp:taxon-name>), a taxonomic monograph.</article-title><source>Memoirs of the Great Basin Naturalist</source><volume>6</volume>: <fpage>1</fpage>–<lpage>1359</lpage>. <ext-link xlink:href="https://www.biodiversitylibrary.org/part/248626" ext-link-type="uri" xlink:type="simple">https://www.biodiversitylibrary.org/part/248626</ext-link> [Accessed 03 February 2023]</mixed-citation></ref><ref id="B45"><mixed-citation xmlns:xlink="http://www.w3.org/1999/xlink" xlink:type="simple"><person-group><name name-style="western"><surname>Lekander</surname><given-names>B</given-names></name></person-group> (<year>1968</year>) <source>Scandinavian bark beetle larvae: descriptions and classification. Rapport Uppsats.</source><publisher-name>Institutionen for Skogszoologi</publisher-name>, <publisher-loc>Stockholm, Skogshogaskolan</publisher-loc>, <size units="page">186 pp</size>.</mixed-citation></ref><ref id="B75"><mixed-citation xmlns:xlink="http://www.w3.org/1999/xlink" xlink:type="simple"><person-group><name name-style="western"><surname>Spessivtseff</surname><given-names>P</given-names></name></person-group> (<year>1922</year>) <article-title>Bestämningstabell över svenska barkborrar (Häfte 19: 6).</article-title><source>Meddelande från statens skogsförsöksanstalt</source><volume>19</volume>: <fpage>453</fpage>–<lpage>492</lpage>.</mixed-citation></ref><ref id="B87"><mixed-citation xmlns:xlink="http://www.w3.org/1999/xlink" xlink:type="simple"><person-group><name name-style="western"><surname>Wood</surname><given-names>SL</given-names></name></person-group> (<year>1992b</year>) A Catalog of <tp:taxon-name><tp:taxon-name-part taxon-name-part-type="family">Scolytidae</tp:taxon-name-part></tp:taxon-name> and <tp:taxon-name><tp:taxon-name-part taxon-name-part-type="family">Platypodidae</tp:taxon-name-part></tp:taxon-name> (<tp:taxon-name><tp:taxon-name-part taxon-name-part-type="order">Coleoptera</tp:taxon-name-part></tp:taxon-name>), Part 2: Taxonomic Index. Volume B. Great Basin naturalist memoirs 13: 1553. <ext-link xlink:href="https://www.biodiversitylibrary.org/page/8897072" ext-link-type="uri" xlink:type="simple">https://www.biodiversitylibrary.org/page/8897072</ext-link> [Accessed 03-02-2023]</mixed-citation></ref><ref id="B63"><mixed-citation xmlns:xlink="http://www.w3.org/1999/xlink" xlink:type="simple"><person-group><name name-style="western"><surname>Pfeffer</surname><given-names>A</given-names></name></person-group> (<year>1995</year>) <source>Zentral- und Westpaläarktische Borken- und Kernkäfer (<tp:taxon-name><tp:taxon-name-part taxon-name-part-type="order">Coleoptera</tp:taxon-name-part></tp:taxon-name>: <tp:taxon-name><tp:taxon-name-part taxon-name-part-type="family">Scolytidae</tp:taxon-name-part></tp:taxon-name>, <tp:taxon-name><tp:taxon-name-part taxon-name-part-type="family">Platypodidae</tp:taxon-name-part></tp:taxon-name>).</source><publisher-name>Pro Entomologia</publisher-name>, <publisher-loc>Basel</publisher-loc>, <size units="page">310 pp</size>.</mixed-citation></ref><ref id="B61"><mixed-citation xmlns:xlink="http://www.w3.org/1999/xlink" xlink:type="simple"><person-group><name name-style="western"><surname>Peltonen</surname><given-names>M</given-names></name><name name-style="western"><surname>Heliövaara</surname><given-names>K</given-names></name></person-group> (<year>1998</year>) <article-title>Incidence of <italic><tp:taxon-name><tp:taxon-name-part taxon-name-part-type="genus">Xylechinus</tp:taxon-name-part><tp:taxon-name-part taxon-name-part-type="species">pilosus</tp:taxon-name-part></tp:taxon-name></italic> and <italic><tp:taxon-name><tp:taxon-name-part taxon-name-part-type="genus">Cryphalus</tp:taxon-name-part><tp:taxon-name-part taxon-name-part-type="species">saltuarius</tp:taxon-name-part></tp:taxon-name></italic> (<tp:taxon-name><tp:taxon-name-part taxon-name-part-type="family">Scolytidae</tp:taxon-name-part></tp:taxon-name>) in forest-clearcut edges.</article-title><source>Forest Ecology and Management</source><volume>103</volume>(<issue>2–3</issue>): <fpage>141</fpage>–<lpage>147</lpage>. <ext-link xlink:href="10.1016/S0378-1127(97)00187-4" ext-link-type="doi" xlink:type="simple">https://doi.org/10.1016/S0378-1127(97)00187-4</ext-link></mixed-citation></ref><ref id="B82"><mixed-citation xmlns:xlink="http://www.w3.org/1999/xlink" xlink:type="simple"><person-group><name name-style="western"><surname>Wermelinger</surname><given-names>B</given-names></name><name name-style="western"><surname>Duelli</surname><given-names>P</given-names></name><name name-style="western"><surname>Obrist</surname><given-names>MK</given-names></name></person-group> (<year>2002</year>) Dynamics of saproxylic beetles (<tp:taxon-name><tp:taxon-name-part taxon-name-part-type="order">Coleoptera</tp:taxon-name-part></tp:taxon-name>) in windthrow areas in alpine spruce forests. Forest Snow and Landscape Research 77(1/2): 133–148.</mixed-citation></ref><ref id="B54"><mixed-citation xmlns:xlink="http://www.w3.org/1999/xlink" xlink:type="simple"><person-group><name name-style="western"><surname>Negru</surname><given-names>ŞT</given-names></name></person-group> (<year>1958</year>) <article-title>Contribuţiune la recunoaşterea ipidelor de răşinoase din Sinaia şi împrejurmi. Analele Univ. C.I. Parhon, Bucureşti, Seria Şt.</article-title><source>Naturii</source><volume>18</volume>: <fpage>105</fpage>–<lpage>126</lpage>.</mixed-citation></ref><ref id="B40"><mixed-citation xmlns:xlink="http://www.w3.org/1999/xlink" xlink:type="simple"><person-group><name name-style="western"><surname>Knížek</surname><given-names>M</given-names></name></person-group> (<year>2011</year>) <article-title><tp:taxon-name><tp:taxon-name-part taxon-name-part-type="subfamily">Scolytinae</tp:taxon-name-part></tp:taxon-name>.</article-title> In: <person-group><name name-style="western"><surname>Löbl</surname><given-names>I</given-names></name><name name-style="western"><surname>Smetana</surname><given-names>A</given-names></name></person-group> (<role>Eds</role>) <issue-title>Catalogue of Palaearctic Coleoptera (Vol.</issue-title><source>7), <tp:taxon-name><tp:taxon-name-part taxon-name-part-type="superfamily">Curculionoidea</tp:taxon-name-part></tp:taxon-name> I. Apollo Books, Steenstrup</source>, <fpage>86</fpage>–<lpage>87</lpage>. [204–251]</mixed-citation></ref><ref id="B1"><mixed-citation xmlns:xlink="http://www.w3.org/1999/xlink" xlink:type="simple"><person-group><name name-style="western"><surname>Alonso-Zarazaga</surname><given-names>M</given-names></name><name name-style="western"><surname>Barrios</surname><given-names>H</given-names></name><name name-style="western"><surname>Borovec</surname><given-names>R</given-names></name><name name-style="western"><surname>Bouchard</surname><given-names>P</given-names></name><name name-style="western"><surname>Caldara</surname><given-names>R</given-names></name><name name-style="western"><surname>Colonnelli</surname><given-names>E</given-names></name><name name-style="western"><surname>Gültekin</surname><given-names>L</given-names></name><name name-style="western"><surname>Hlaváč</surname><given-names>P</given-names></name><name name-style="western"><surname>Korotyaev</surname><given-names>B</given-names></name><name name-style="western"><surname>Lyal</surname><given-names>CHC</given-names></name><name name-style="western"><surname>Machado</surname><given-names>A</given-names></name><name name-style="western"><surname>Meregalli</surname><given-names>M</given-names></name><name name-style="western"><surname>Pierotti</surname><given-names>H</given-names></name><name name-style="western"><surname>Ren</surname><given-names>L</given-names></name><name name-style="western"><surname>Sánchez-Ruiz</surname><given-names>M</given-names></name><name name-style="western"><surname>Sforzi</surname><given-names>A</given-names></name><name name-style="western"><surname>Silfverberg</surname><given-names>H</given-names></name><name name-style="western"><surname>Skuhrovec</surname><given-names>J</given-names></name><name name-style="western"><surname>Trýzna</surname><given-names>M</given-names></name><name name-style="western"><surname>Velázquez de Castro</surname><given-names>AJ</given-names></name><name name-style="western"><surname>Yunakov</surname><given-names>NN</given-names></name></person-group> (<year>2023</year>) Cooperative catalogue of Palaearctic <tp:taxon-name><tp:taxon-name-part taxon-name-part-type="order">Coleoptera</tp:taxon-name-part></tp:taxon-name><tp:taxon-name><tp:taxon-name-part taxon-name-part-type="superfamily">Curculionoidea</tp:taxon-name-part></tp:taxon-name>. Monografias Electrónicas, Sociedad Entomológica Aragonesa 14: e780.</mixed-citation></ref><ref id="B46"><mixed-citation xmlns:xlink="http://www.w3.org/1999/xlink" xlink:type="simple"><person-group><name name-style="western"><surname>Lekander</surname><given-names>B</given-names></name><name name-style="western"><surname>Bejer-Petersen</surname><given-names>B</given-names></name><name name-style="western"><surname>Kangas</surname><given-names>E</given-names></name><name name-style="western"><surname>Bakke</surname><given-names>A</given-names></name></person-group> (<year>1977</year>) <article-title>The distribution of bark beetles in the Nordic Countries.</article-title><source>Acta Entomologica Fennica</source><volume>32</volume>: <fpage>1</fpage>–<lpage>37</lpage>. [78 maps]</mixed-citation></ref><ref id="B58"><mixed-citation xmlns:xlink="http://www.w3.org/1999/xlink" xlink:type="simple"><person-group><name name-style="western"><surname>Noblecourt</surname><given-names>T</given-names></name><name name-style="western"><surname>Schott</surname><given-names>C</given-names></name></person-group> (<year>2004</year>) <article-title><italic><tp:taxon-name><tp:taxon-name-part taxon-name-part-type="genus">Cryphalus</tp:taxon-name-part><tp:taxon-name-part taxon-name-part-type="species">intermedius</tp:taxon-name-part></tp:taxon-name></italic> Ferrari, 1867 et <italic><tp:taxon-name><tp:taxon-name-part taxon-name-part-type="genus">Cryphalus</tp:taxon-name-part><tp:taxon-name-part taxon-name-part-type="species">saltuarius</tp:taxon-name-part></tp:taxon-name></italic> Weise, 1891, espèces nouvelles pour la faune de France.</article-title><source>Bulletin Mensuel de la Societe Linneenne de Lyon</source><volume>73</volume>(<issue>7</issue>): <fpage>290</fpage>–<lpage>292</lpage>. <ext-link xlink:href="10.3406/linly.2004.13532" ext-link-type="doi" xlink:type="simple">https://doi.org/10.3406/linly.2004.13532</ext-link></mixed-citation></ref><ref id="B56"><mixed-citation xmlns:xlink="http://www.w3.org/1999/xlink" xlink:type="simple"><person-group><name name-style="western"><surname>Nikulina</surname><given-names>T</given-names></name><name name-style="western"><surname>Mandelshtam</surname><given-names>M</given-names></name><name name-style="western"><surname>Petrov</surname><given-names>A</given-names></name><name name-style="western"><surname>Nazarenko</surname><given-names>V</given-names></name><name name-style="western"><surname>Yunakov</surname><given-names>N</given-names></name></person-group> (<year>2015</year>) <article-title>A survey of the weevils of Ukraine. Bark and ambrosia beetles (<tp:taxon-name><tp:taxon-name-part taxon-name-part-type="order">Coleoptera</tp:taxon-name-part></tp:taxon-name>: <tp:taxon-name><tp:taxon-name-part taxon-name-part-type="family">Curculionidae</tp:taxon-name-part></tp:taxon-name>: <tp:taxon-name><tp:taxon-name-part taxon-name-part-type="subfamily">Platypodinae</tp:taxon-name-part></tp:taxon-name> and <tp:taxon-name><tp:taxon-name-part taxon-name-part-type="subfamily">Scolytinae</tp:taxon-name-part></tp:taxon-name>).</article-title><source>Zootaxa</source><volume>3912</volume>(<issue>1</issue>): <fpage>1</fpage>–<lpage>61</lpage>. <ext-link xlink:href="10.11646/zootaxa.3912.1.1" ext-link-type="doi" xlink:type="simple">https://doi.org/10.11646/zootaxa.3912.1.1</ext-link></mixed-citation></ref><ref id="B57"><mixed-citation xmlns:xlink="http://www.w3.org/1999/xlink" xlink:type="simple"><person-group><name name-style="western"><surname>Nitzu</surname><given-names>E</given-names></name><name name-style="western"><surname>Olenici</surname><given-names>N</given-names></name></person-group> (<year>2009</year>) The first study on the beetle fauna in the Giumalau spruce primeval forest (Eastern Carpathians, Romania), mainly based on a quantitative analysis of terrestrial and saproxylic species. Saproxylic beetles—their role and diversity in European woodland and tree habitats, Proceedings of the 5<sup>th</sup> Symposium and Workshop on the Conservation of Saproxylic Beetles, 27–48. <ext-link xlink:href="https://www.researchgate.net/publication/325049830_The_first_study_on_the_beetle_fauna_in_the_Giumalau_spruce_primeval_forest_Eastern_Carpathians_Romania_mainly_based_on_a_quantitative_analysis_of_terrestrial_and_saproxylic_species" ext-link-type="uri" xlink:type="simple">https://www.researchgate.net/publication/325049830_The_first_study_on_the_beetle_fauna_in_the_Giumalau_spruce_primeval_forest_Eastern_Carpathians_Romania_mainly_based_on_a_quantitative_analysis_of_terrestrial_and_saproxylic_species</ext-link> [Accessed 28 July 2023]</mixed-citation></ref><ref id="B32"><mixed-citation xmlns:xlink="http://www.w3.org/1999/xlink" xlink:type="simple"><person-group><name name-style="western"><surname>Jurc</surname><given-names>M</given-names></name></person-group> (<year>2003</year>) Bark Beetles (<tp:taxon-name><tp:taxon-name-part taxon-name-part-type="family">Scolytidae</tp:taxon-name-part></tp:taxon-name>, <tp:taxon-name><tp:taxon-name-part taxon-name-part-type="order">Coleoptera</tp:taxon-name-part></tp:taxon-name>) in Slovenia with special regard to species in burnt pine forests. Pilot Inventory of FIA Plots Traditionally Called ‘nonforest’. In: McManus ML, Liebhold AM (Eds) Proceedings, Ecology, Survey and Management of Forest Insects. Kraków, Poland, September 1–5, 2002. <ext-link xlink:href="https://citeseerx.ist.psu.edu/document?repid=rep1&amp;type=pdf&amp;doi=3f83dacf93e1afe4b4a04f56aa9aa904aeabb21a#page=164" ext-link-type="uri" xlink:type="simple">https://citeseerx.ist.psu.edu/document?repid=rep1&amp;type=pdf&amp;doi=3f83dacf93e1afe4b4a04f56aa9aa904aeabb21a#page=164</ext-link> [Accessed 28 July 2023]</mixed-citation></ref><ref id="B44"><mixed-citation xmlns:xlink="http://www.w3.org/1999/xlink" xlink:type="simple"><person-group><name name-style="western"><surname>Kurenzov</surname><given-names>AI</given-names></name></person-group> (<year>1941</year>) <source>Koroedy Dalnego Vostoka SSSR [Bark-beetles of the Far East, USSR].</source><publisher-name>Izdatelstvo Akademii Nauk SSSR</publisher-name>, <publisher-loc>Moskva, Leningrad</publisher-loc>, <size units="page">234 pp</size>.</mixed-citation></ref><ref id="B43"><mixed-citation xmlns:xlink="http://www.w3.org/1999/xlink" xlink:type="simple"><person-group><name name-style="western"><surname>Krivolutskaya</surname><given-names>GO</given-names></name></person-group> (<year>1996</year>) Family <tp:taxon-name><tp:taxon-name-part taxon-name-part-type="family">Scolytidae</tp:taxon-name-part></tp:taxon-name> – barkbeetles. In: Lehr PA (Ed.) Opredelitel’ nasekomykh Dal’nego Vostoka Rossii [Keys to the insects of the Russian Far East], Vladivostok, Dal’nauka, 3(3), 312–373.</mixed-citation></ref><ref id="B88"><mixed-citation xmlns:xlink="http://www.w3.org/1999/xlink" xlink:type="simple"><person-group><name name-style="western"><surname>Yanovskij</surname><given-names>VM</given-names></name></person-group> (<year>1999</year>) <article-title>Annotated list of scolytids (<tp:taxon-name><tp:taxon-name-part taxon-name-part-type="order">Coleoptera</tp:taxon-name-part></tp:taxon-name>, <tp:taxon-name><tp:taxon-name-part taxon-name-part-type="family">Scolytidae</tp:taxon-name-part></tp:taxon-name>) of North Asia.</article-title><source>Entomologicheskoe Obozrenie</source><volume>78</volume>(<issue>2</issue>): <fpage>327</fpage>–<lpage>362</lpage>.</mixed-citation></ref><ref id="B49"><mixed-citation xmlns:xlink="http://www.w3.org/1999/xlink" xlink:type="simple"><person-group><name name-style="western"><surname>Mandelshtam</surname><given-names>MJ</given-names></name></person-group> (<year>2002</year>) <article-title>New synonymy, new records and lectotype designation in Palaearctic <tp:taxon-name><tp:taxon-name-part taxon-name-part-type="family">Scolytidae</tp:taxon-name-part></tp:taxon-name> (<tp:taxon-name><tp:taxon-name-part taxon-name-part-type="order">Coleoptera</tp:taxon-name-part></tp:taxon-name>).</article-title><source>Far Eastern Entomologist</source><volume>119</volume>: <fpage>6</fpage>–<lpage>11</lpage>. <ext-link xlink:href="https://www.zin.ru/journals/zsr/content/2000/zr_2000_9_1_Mandelshtam.pdf" ext-link-type="uri" xlink:type="simple">https://www.zin.ru/journals/zsr/content/2000/zr_2000_9_1_Mandelshtam.pdf</ext-link> [Accessed 03 February 2023]</mixed-citation></ref><ref id="B62"><mixed-citation xmlns:xlink="http://www.w3.org/1999/xlink" xlink:type="simple"><person-group><name name-style="western"><surname>Pfeffer</surname><given-names>A</given-names></name></person-group> (<year>1955</year>) <source>Kůrovci – <tp:taxon-name><tp:taxon-name-part taxon-name-part-type="superfamily">Scolytoidea</tp:taxon-name-part></tp:taxon-name>. Fauna ČSR, svazek 6.</source><publisher-name>ČSAV</publisher-name>, <publisher-loc>Praha</publisher-loc>, <size units="page">324 pp</size>. [+ 42 Tab.]</mixed-citation></ref></ref-list></tp:taxon-treatment>
